# Supplementary material for: Discovering comorbid diseases using an inter-disease interactivity network based on biobank-scale PheWAS data
Source: Bioinformatics. 2022 Dec 26;39(1):btac822. doi: 10.1093/bioinformatics/btac822 (PMC9825330; doi:10.1093/bioinformatics/btac822)
Supplement: btac822_Supplementary_Data [file btac822_supplementary_data.zip]

Archive with 3 entries (3 files):
- Supplementary_Data S2.xlsx
- Supplementary_File S1_revised_221128.docx
- Supplemenatry_Data S1.xlsx
