# Supplementary material for: Discovering comorbid diseases using an inter-disease interactivity network based on biobank-scale PheWAS data
Source: Bioinformatics. 2022 Dec 26;39(1):btac822. doi: 10.1093/bioinformatics/btac822 (PMC9825330; doi:10.1093/bioinformatics/btac822)
Supplement: btac822_Supplementary_Data [file btac822_supplementary_data.zip › Supplementary_Data S2.xlsx]

## Sheet: Associations
Data S1. List of synergistic and antagonistic association
PheCode (A)	Description (A)	PheCode (B)	Description (B)	Association	similarity
112	Candidiasis	159	Malignant neoplasm of other and ill-defined sites within the digestive organs and peritoneum	synergistic	0.0123084
112	Candidiasis	172	Skin cancer	antagonistic	-0.00393167
112	Candidiasis	202	Cancer of other lymphoid, histiocytic tissue	synergistic	0.0088177
112	Candidiasis	202.2	Non-Hodgkins lymphoma	synergistic	0.0154385
112	Candidiasis	242	Thyrotoxicosis with or without goiter	synergistic	0.0168363
112	Candidiasis	244	Hypothyroidism	synergistic	0.00541059
112	Candidiasis	244.1	Secondary hypothyroidism	synergistic	0.018371
112	Candidiasis	244.4	Hypothyroidism NOS	synergistic	0.00521721
112	Candidiasis	250.1	Type 1 diabetes	synergistic	0.00696034
112	Candidiasis	250.23	Type 2 diabetes with ophthalmic manifestations	synergistic	0.0100107
112	Candidiasis	250.7	Diabetic retinopathy	synergistic	0.00986519
112	Candidiasis	275	Disorders of mineral metabolism	synergistic	0.00616069
112	Candidiasis	285	Other anemias	synergistic	0.0143033
112	Candidiasis	335	Multiple sclerosis	synergistic	0.00805716
112	Candidiasis	454	Varicose veins	antagonistic	-0.000902603
112	Candidiasis	454.1	Varicose veins of lower extremity	antagonistic	-0.000968533
112	Candidiasis	514	Abnormal findings examination of lungs	synergistic	0.0137902
112	Candidiasis	550	Abdominal hernia	antagonistic	-0.00522777
112	Candidiasis	550.1	Inguinal hernia	antagonistic	-0.00714034
112	Candidiasis	557	Intestinal malabsorption (non-celiac)	synergistic	0.0122197
112	Candidiasis	557.1	Celiac disease	synergistic	0.0120107
112	Candidiasis	593	Hematuria	antagonistic	-0.0183915
112	Candidiasis	594.1	Calculus of kidney	synergistic	0.00804036
112	Candidiasis	695	Erythematous conditions	synergistic	0.00678209
112	Candidiasis	696	Psoriasis and related disorders	synergistic	0.00831056
112	Candidiasis	696.4	Psoriasis	synergistic	0.00829673
112	Candidiasis	696.41	Psoriasis vulgaris	synergistic	0.00808258
112	Candidiasis	702.1	Actinic keratosis	antagonistic	-0.0100255
112	Candidiasis	735	Acquired foot deformities	antagonistic	-0.00836017
112	Candidiasis	735.3	Hallux valgus (Bunion)	antagonistic	-0.00687406
153	Colorectal cancer	153.2	Colon cancer	synergistic	0.265848
153	Colorectal cancer	153.3	Malignant neoplasm of rectum, rectosigmoid junction, and anus	synergistic	0.261526
153	Colorectal cancer	158	Neoplasm of unspecified nature of digestive system	synergistic	0.0104968
153	Colorectal cancer	159	Malignant neoplasm of other and ill-defined sites within the digestive organs and peritoneum	synergistic	0.213332
153	Colorectal cancer	195	Cancer, suspected or other	synergistic	0.0360592
153	Colorectal cancer	195.1	Malignant neoplasm, other	synergistic	0.0348616
153	Colorectal cancer	208	Benign neoplasm of colon	synergistic	0.257276
153	Colorectal cancer	274.1	Gout	antagonistic	-0.00767276
153	Colorectal cancer	339	Other headache syndromes	synergistic	0.0315692
153	Colorectal cancer	361	Retinal detachments and defects	synergistic	0.00702797
153	Colorectal cancer	366	Cataract	synergistic	0.00585461
153	Colorectal cancer	366.2	Senile cataract	synergistic	0.0087107
153	Colorectal cancer	455	Hemorrhoids	antagonistic	-0.0116148
153	Colorectal cancer	530.12	Ulcer of esophagus	synergistic	0.0185652
153	Colorectal cancer	555.2	Ulcerative colitis	synergistic	0.0175468
153	Colorectal cancer	559	Ileostomy status	synergistic	0.00555381
153	Colorectal cancer	562	Diverticulosis and diverticulitis	synergistic	0.0175778
153	Colorectal cancer	562.1	Diverticulosis	synergistic	0.0175765
153	Colorectal cancer	564	Functional digestive disorders	synergistic	0.00675258
153	Colorectal cancer	565	Anal and rectal conditions	synergistic	0.152076
153	Colorectal cancer	565.1	Anal and rectal polyp	synergistic	0.177285
153	Colorectal cancer	568	Other disorders of peritoneum	synergistic	0.00982139
153	Colorectal cancer	568.1	Peritoneal adhesions (postoperative) (postinfection)	synergistic	0.0106413
153	Colorectal cancer	599.4	Urinary incontinence	antagonistic	-0.00656859
153	Colorectal cancer	735	Acquired foot deformities	synergistic	0.00627586
153	Colorectal cancer	735.2	Acquired toe deformities	synergistic	0.00902119
153	Colorectal cancer	740	Osteoarthrosis	synergistic	0.00275691
153	Colorectal cancer	740.1	Osteoarthritis; localized	synergistic	0.00328894
153.2	Colon cancer	153	Colorectal cancer	synergistic	0.265848
153.2	Colon cancer	153.3	Malignant neoplasm of rectum, rectosigmoid junction, and anus	synergistic	0.0354017
153.2	Colon cancer	159	Malignant neoplasm of other and ill-defined sites within the digestive organs and peritoneum	synergistic	0.107535
153.2	Colon cancer	195	Cancer, suspected or other	synergistic	0.044456
153.2	Colon cancer	195.1	Malignant neoplasm, other	synergistic	0.0430298
153.2	Colon cancer	208	Benign neoplasm of colon	synergistic	0.108756
153.2	Colon cancer	296.1	Bipolar	synergistic	0.0140941
153.2	Colon cancer	562	Diverticulosis and diverticulitis	synergistic	0.00441475
153.2	Colon cancer	562.1	Diverticulosis	synergistic	0.00445232
153.2	Colon cancer	565	Anal and rectal conditions	synergistic	0.0454706
153.2	Colon cancer	565.1	Anal and rectal polyp	synergistic	0.0507542
153.3	Malignant neoplasm of rectum, rectosigmoid junction, and anus	153	Colorectal cancer	synergistic	0.261526
153.3	Malignant neoplasm of rectum, rectosigmoid junction, and anus	153.2	Colon cancer	synergistic	0.0354017
153.3	Malignant neoplasm of rectum, rectosigmoid junction, and anus	159	Malignant neoplasm of other and ill-defined sites within the digestive organs and peritoneum	synergistic	0.117339
153.3	Malignant neoplasm of rectum, rectosigmoid junction, and anus	195	Cancer, suspected or other	synergistic	0.019081
153.3	Malignant neoplasm of rectum, rectosigmoid junction, and anus	195.1	Malignant neoplasm, other	synergistic	0.0182519
153.3	Malignant neoplasm of rectum, rectosigmoid junction, and anus	208	Benign neoplasm of colon	synergistic	0.0945387
153.3	Malignant neoplasm of rectum, rectosigmoid junction, and anus	339	Other headache syndromes	synergistic	0.0231979
153.3	Malignant neoplasm of rectum, rectosigmoid junction, and anus	427.11	Paroxysmal supraventricular tachycardia	antagonistic	-0.011886
153.3	Malignant neoplasm of rectum, rectosigmoid junction, and anus	495	Asthma	antagonistic	-0.0100143
153.3	Malignant neoplasm of rectum, rectosigmoid junction, and anus	530.12	Ulcer of esophagus	synergistic	0.0104508
153.3	Malignant neoplasm of rectum, rectosigmoid junction, and anus	555.2	Ulcerative colitis	synergistic	0.0159587
153.3	Malignant neoplasm of rectum, rectosigmoid junction, and anus	559	Ileostomy status	synergistic	0.00719089
153.3	Malignant neoplasm of rectum, rectosigmoid junction, and anus	562	Diverticulosis and diverticulitis	synergistic	0.00354223
153.3	Malignant neoplasm of rectum, rectosigmoid junction, and anus	562.1	Diverticulosis	synergistic	0.00357237
153.3	Malignant neoplasm of rectum, rectosigmoid junction, and anus	564	Functional digestive disorders	synergistic	0.0306478
153.3	Malignant neoplasm of rectum, rectosigmoid junction, and anus	565	Anal and rectal conditions	synergistic	0.0992719
153.3	Malignant neoplasm of rectum, rectosigmoid junction, and anus	565.1	Anal and rectal polyp	synergistic	0.0809003
153.3	Malignant neoplasm of rectum, rectosigmoid junction, and anus	703	Diseases of nail, NOS	synergistic	0.0133554
158	Neoplasm of unspecified nature of digestive system	153	Colorectal cancer	synergistic	0.0104968
158	Neoplasm of unspecified nature of digestive system	208	Benign neoplasm of colon	synergistic	0.00684253
158	Neoplasm of unspecified nature of digestive system	411.4	Coronary atherosclerosis	antagonistic	-0.00379906
158	Neoplasm of unspecified nature of digestive system	687.4	Disturbance of skin sensation	antagonistic	-0.0209488
158	Neoplasm of unspecified nature of digestive system	709	Diffuse diseases of connective tissue	antagonistic	-0.00521513
158	Neoplasm of unspecified nature of digestive system	717	Polymyalgia Rheumatica	antagonistic	-0.00645049
158	Neoplasm of unspecified nature of digestive system	743	Osteoporosis, osteopenia and pathological fracture	antagonistic	-0.0209759
158	Neoplasm of unspecified nature of digestive system	743.1	Osteoporosis	antagonistic	-0.0201445
158	Neoplasm of unspecified nature of digestive system	743.11	Osteoporosis NOS	antagonistic	-0.0232731
159	Malignant neoplasm of other and ill-defined sites within the digestive organs and peritoneum	112	Candidiasis	synergistic	0.0123084
159	Malignant neoplasm of other and ill-defined sites within the digestive organs and peritoneum	153	Colorectal cancer	synergistic	0.213332
159	Malignant neoplasm of other and ill-defined sites within the digestive organs and peritoneum	153.2	Colon cancer	synergistic	0.107535
159	Malignant neoplasm of other and ill-defined sites within the digestive organs and peritoneum	153.3	Malignant neoplasm of rectum, rectosigmoid junction, and anus	synergistic	0.117339
159	Malignant neoplasm of other and ill-defined sites within the digestive organs and peritoneum	195	Cancer, suspected or other	synergistic	0.0324056
159	Malignant neoplasm of other and ill-defined sites within the digestive organs and peritoneum	195.1	Malignant neoplasm, other	synergistic	0.0313272
159	Malignant neoplasm of other and ill-defined sites within the digestive organs and peritoneum	198.2	Secondary malignancy of respiratory organs	synergistic	0.00997827
159	Malignant neoplasm of other and ill-defined sites within the digestive organs and peritoneum	202.2	Non-Hodgkins lymphoma	synergistic	0.00564663
159	Malignant neoplasm of other and ill-defined sites within the digestive organs and peritoneum	208	Benign neoplasm of colon	synergistic	0.10355
159	Malignant neoplasm of other and ill-defined sites within the digestive organs and peritoneum	242	Thyrotoxicosis with or without goiter	synergistic	0.00386493
159	Malignant neoplasm of other and ill-defined sites within the digestive organs and peritoneum	244	Hypothyroidism	synergistic	0.00220965
159	Malignant neoplasm of other and ill-defined sites within the digestive organs and peritoneum	244.1	Secondary hypothyroidism	synergistic	0.00698333
159	Malignant neoplasm of other and ill-defined sites within the digestive organs and peritoneum	244.4	Hypothyroidism NOS	synergistic	0.00211796
159	Malignant neoplasm of other and ill-defined sites within the digestive organs and peritoneum	250.1	Type 1 diabetes	synergistic	0.0027241
159	Malignant neoplasm of other and ill-defined sites within the digestive organs and peritoneum	250.23	Type 2 diabetes with ophthalmic manifestations	synergistic	0.00412044
159	Malignant neoplasm of other and ill-defined sites within the digestive organs and peritoneum	250.7	Diabetic retinopathy	synergistic	0.00414407
159	Malignant neoplasm of other and ill-defined sites within the digestive organs and peritoneum	285	Other anemias	synergistic	0.00510282
159	Malignant neoplasm of other and ill-defined sites within the digestive organs and peritoneum	339	Other headache syndromes	synergistic	0.0370968
159	Malignant neoplasm of other and ill-defined sites within the digestive organs and peritoneum	351	Other peripheral nerve disorders	antagonistic	-0.00563604
159	Malignant neoplasm of other and ill-defined sites within the digestive organs and peritoneum	379.3	Aphakia and other disorders of lens	antagonistic	-0.0113789
159	Malignant neoplasm of other and ill-defined sites within the digestive organs and peritoneum	411.4	Coronary atherosclerosis	antagonistic	-0.00358574
159	Malignant neoplasm of other and ill-defined sites within the digestive organs and peritoneum	454	Varicose veins	antagonistic	-0.00293044
159	Malignant neoplasm of other and ill-defined sites within the digestive organs and peritoneum	454.1	Varicose veins of lower extremity	antagonistic	-0.00303173
159	Malignant neoplasm of other and ill-defined sites within the digestive organs and peritoneum	471	Nasal polyps	synergistic	0.0190499
159	Malignant neoplasm of other and ill-defined sites within the digestive organs and peritoneum	530.12	Ulcer of esophagus	synergistic	0.0129962
159	Malignant neoplasm of other and ill-defined sites within the digestive organs and peritoneum	550	Abdominal hernia	antagonistic	-0.00384868
159	Malignant neoplasm of other and ill-defined sites within the digestive organs and peritoneum	550.1	Inguinal hernia	antagonistic	-0.00278545
159	Malignant neoplasm of other and ill-defined sites within the digestive organs and peritoneum	555.2	Ulcerative colitis	synergistic	0.0131459
159	Malignant neoplasm of other and ill-defined sites within the digestive organs and peritoneum	557	Intestinal malabsorption (non-celiac)	synergistic	0.0034431
159	Malignant neoplasm of other and ill-defined sites within the digestive organs and peritoneum	557.1	Celiac disease	synergistic	0.00334975
159	Malignant neoplasm of other and ill-defined sites within the digestive organs and peritoneum	562	Diverticulosis and diverticulitis	synergistic	0.00467906
159	Malignant neoplasm of other and ill-defined sites within the digestive organs and peritoneum	562.1	Diverticulosis	synergistic	0.00471888
159	Malignant neoplasm of other and ill-defined sites within the digestive organs and peritoneum	565	Anal and rectal conditions	synergistic	0.089586
159	Malignant neoplasm of other and ill-defined sites within the digestive organs and peritoneum	565.1	Anal and rectal polyp	synergistic	0.0703867
159	Malignant neoplasm of other and ill-defined sites within the digestive organs and peritoneum	568	Other disorders of peritoneum	synergistic	0.0123013
159	Malignant neoplasm of other and ill-defined sites within the digestive organs and peritoneum	568.1	Peritoneal adhesions (postoperative) (postinfection)	synergistic	0.0129669
159	Malignant neoplasm of other and ill-defined sites within the digestive organs and peritoneum	593	Hematuria	antagonistic	-0.00508922
159	Malignant neoplasm of other and ill-defined sites within the digestive organs and peritoneum	599.4	Urinary incontinence	antagonistic	-0.00814654
159	Malignant neoplasm of other and ill-defined sites within the digestive organs and peritoneum	696	Psoriasis and related disorders	synergistic	0.00357806
159	Malignant neoplasm of other and ill-defined sites within the digestive organs and peritoneum	696.4	Psoriasis	synergistic	0.0035549
159	Malignant neoplasm of other and ill-defined sites within the digestive organs and peritoneum	696.41	Psoriasis vulgaris	synergistic	0.00350526
159	Malignant neoplasm of other and ill-defined sites within the digestive organs and peritoneum	704	Diseases of hair and hair follicles	antagonistic	-0.00722278
159	Malignant neoplasm of other and ill-defined sites within the digestive organs and peritoneum	706	Diseases of sebaceous glands	antagonistic	-0.00703144
159	Malignant neoplasm of other and ill-defined sites within the digestive organs and peritoneum	706.2	Sebaceous cyst	antagonistic	-0.00724324
159	Malignant neoplasm of other and ill-defined sites within the digestive organs and peritoneum	740	Osteoarthrosis	synergistic	0.00723429
159	Malignant neoplasm of other and ill-defined sites within the digestive organs and peritoneum	740.1	Osteoarthritis; localized	synergistic	0.00877206
159	Malignant neoplasm of other and ill-defined sites within the digestive organs and peritoneum	740.11	Osteoarthrosis, localized, primary	synergistic	0.00770117
165	Cancer within the respiratory system	165.1	Cancer of bronchus; lung	synergistic	0.431477
165	Cancer within the respiratory system	172	Skin cancer	synergistic	0.00520784
165	Cancer within the respiratory system	172.2	Other non-epithelial cancer of skin	synergistic	0.00817166
165	Cancer within the respiratory system	174	Breast cancer	antagonistic	-0.00716341
165	Cancer within the respiratory system	189	Cancer of urinary organs (incl. kidney and bladder)	synergistic	0.0139642
165	Cancer within the respiratory system	189.2	Cancer of bladder	synergistic	0.0291194
165	Cancer within the respiratory system	195	Cancer, suspected or other	synergistic	0.021296
165	Cancer within the respiratory system	195.1	Malignant neoplasm, other	synergistic	0.0207923
165	Cancer within the respiratory system	317	Alcohol-related disorders	synergistic	0.0279356
165	Cancer within the respiratory system	317.1	Alcoholism	synergistic	0.0319575
165	Cancer within the respiratory system	318	Tobacco use disorder	synergistic	0.059037
165	Cancer within the respiratory system	411.3	Angina pectoris	antagonistic	-0.00670589
165	Cancer within the respiratory system	411.4	Coronary atherosclerosis	antagonistic	-0.00517065
165	Cancer within the respiratory system	426.2	Atrioventricular [AV] block	antagonistic	-0.0180052
165	Cancer within the respiratory system	440	Atherosclerosis	synergistic	0.0318398
165	Cancer within the respiratory system	442	Other aneurysm	synergistic	0.121796
165	Cancer within the respiratory system	442.1	Aortic aneurysm	synergistic	0.10896
165	Cancer within the respiratory system	443.9	Peripheral vascular disease, unspecified	synergistic	0.0153477
165	Cancer within the respiratory system	447	Other disorders of arteries and arterioles	synergistic	0.0700309
165	Cancer within the respiratory system	480	Pneumonia	synergistic	0.0571494
165	Cancer within the respiratory system	480.1	Bacterial pneumonia	synergistic	0.0341963
165	Cancer within the respiratory system	480.11	Pneumococcal pneumonia	synergistic	0.0316066
165	Cancer within the respiratory system	495	Asthma	synergistic	0.00291568
165	Cancer within the respiratory system	496	Chronic airway obstruction	synergistic	0.0982373
165	Cancer within the respiratory system	496.1	Emphysema	synergistic	0.158787
165	Cancer within the respiratory system	496.2	Chronic bronchitis	synergistic	0.116856
165	Cancer within the respiratory system	496.21	Obstructive chronic bronchitis	synergistic	0.104664
165	Cancer within the respiratory system	506	Empyema and pneumothorax	synergistic	0.0163244
165	Cancer within the respiratory system	509.1	Respiratory failure	synergistic	0.01629
165	Cancer within the respiratory system	509.2	Respiratory insufficiency	synergistic	0.0639664
165	Cancer within the respiratory system	514	Abnormal findings examination of lungs	synergistic	0.018093
165	Cancer within the respiratory system	569	Other disorders of intestine	synergistic	0.0150932
165	Cancer within the respiratory system	596	Other disorders of bladder	synergistic	0.0138
165.1	Cancer of bronchus; lung	165	Cancer within the respiratory system	synergistic	0.431477
165.1	Cancer of bronchus; lung	172	Skin cancer	synergistic	0.00495448
165.1	Cancer of bronchus; lung	172.2	Other non-epithelial cancer of skin	synergistic	0.00777411
165.1	Cancer of bronchus; lung	174	Breast cancer	antagonistic	-0.00681491
165.1	Cancer of bronchus; lung	189.2	Cancer of bladder	synergistic	0.0146105
165.1	Cancer of bronchus; lung	242	Thyrotoxicosis with or without goiter	synergistic	0.00279426
165.1	Cancer of bronchus; lung	250.2	Type 2 diabetes	antagonistic	-0.0032983
165.1	Cancer of bronchus; lung	272	Disorders of lipoid metabolism	antagonistic	-0.00945765
165.1	Cancer of bronchus; lung	272.1	Hyperlipidemia	antagonistic	-0.00949034
165.1	Cancer of bronchus; lung	272.11	Hypercholesterolemia	antagonistic	-0.00952194
165.1	Cancer of bronchus; lung	317	Alcohol-related disorders	synergistic	0.0269924
165.1	Cancer of bronchus; lung	317.1	Alcoholism	synergistic	0.0308778
165.1	Cancer of bronchus; lung	318	Tobacco use disorder	synergistic	0.070217
165.1	Cancer of bronchus; lung	335	Multiple sclerosis	synergistic	0.00627565
165.1	Cancer of bronchus; lung	411.3	Angina pectoris	antagonistic	-0.00587382
165.1	Cancer of bronchus; lung	411.4	Coronary atherosclerosis	antagonistic	-0.00833108
165.1	Cancer of bronchus; lung	426.2	Atrioventricular [AV] block	antagonistic	-0.0171292
165.1	Cancer of bronchus; lung	433	Cerebrovascular disease	synergistic	0.0140276
165.1	Cancer of bronchus; lung	433.21	Cerebral artery occlusion, with cerebral infarction	synergistic	0.0148732
165.1	Cancer of bronchus; lung	440	Atherosclerosis	synergistic	0.0312986
165.1	Cancer of bronchus; lung	442	Other aneurysm	synergistic	0.121507
165.1	Cancer of bronchus; lung	442.1	Aortic aneurysm	synergistic	0.12206
165.1	Cancer of bronchus; lung	443.9	Peripheral vascular disease, unspecified	synergistic	0.014915
165.1	Cancer of bronchus; lung	447	Other disorders of arteries and arterioles	synergistic	0.0735913
165.1	Cancer of bronchus; lung	480	Pneumonia	synergistic	0.0587402
165.1	Cancer of bronchus; lung	480.1	Bacterial pneumonia	synergistic	0.0359118
165.1	Cancer of bronchus; lung	480.11	Pneumococcal pneumonia	synergistic	0.033251
165.1	Cancer of bronchus; lung	495	Asthma	synergistic	0.00282237
165.1	Cancer of bronchus; lung	496	Chronic airway obstruction	synergistic	0.114087
165.1	Cancer of bronchus; lung	496.1	Emphysema	synergistic	0.174826
165.1	Cancer of bronchus; lung	496.2	Chronic bronchitis	synergistic	0.134668
165.1	Cancer of bronchus; lung	496.21	Obstructive chronic bronchitis	synergistic	0.119497
165.1	Cancer of bronchus; lung	506	Empyema and pneumothorax	synergistic	0.0350367
165.1	Cancer of bronchus; lung	509.1	Respiratory failure	synergistic	0.0156605
165.1	Cancer of bronchus; lung	509.2	Respiratory insufficiency	synergistic	0.0674358
165.1	Cancer of bronchus; lung	514	Abnormal findings examination of lungs	synergistic	0.017514
165.1	Cancer of bronchus; lung	557	Intestinal malabsorption (non-celiac)	synergistic	0.00282617
165.1	Cancer of bronchus; lung	557.1	Celiac disease	synergistic	0.00270687
165.1	Cancer of bronchus; lung	569	Other disorders of intestine	synergistic	0.0170865
165.1	Cancer of bronchus; lung	593	Hematuria	antagonistic	-0.00311466
165.1	Cancer of bronchus; lung	596	Other disorders of bladder	synergistic	0.0131287
165.1	Cancer of bronchus; lung	681	Superficial cellulitis and abscess	synergistic	0.00808765
165.1	Cancer of bronchus; lung	696	Psoriasis and related disorders	antagonistic	-0.00342604
165.1	Cancer of bronchus; lung	696.4	Psoriasis	antagonistic	-0.00339677
165.1	Cancer of bronchus; lung	696.41	Psoriasis vulgaris	antagonistic	-0.00317467
165.1	Cancer of bronchus; lung	714	Rheumatoid arthritis and other inflammatory polyarthropathies	antagonistic	-0.0035154
165.1	Cancer of bronchus; lung	714.1	Rheumatoid arthritis	antagonistic	-0.00337854
172	Skin cancer	112	Candidiasis	antagonistic	-0.00393167
172	Skin cancer	165	Cancer within the respiratory system	synergistic	0.00520784
172	Skin cancer	165.1	Cancer of bronchus; lung	synergistic	0.00495448
172	Skin cancer	172.2	Other non-epithelial cancer of skin	synergistic	0.87728
172	Skin cancer	174	Breast cancer	synergistic	0.0013854
172	Skin cancer	189	Cancer of urinary organs (incl. kidney and bladder)	synergistic	0.00501216
172	Skin cancer	189.2	Cancer of bladder	synergistic	0.00263597
172	Skin cancer	189.21	Malignant neoplasm of bladder	synergistic	0.00455895
172	Skin cancer	195	Cancer, suspected or other	synergistic	0.214379
172	Skin cancer	195.1	Malignant neoplasm, other	synergistic	0.232935
172	Skin cancer	202	Cancer of other lymphoid, histiocytic tissue	synergistic	0.0983733
172	Skin cancer	202.2	Non-Hodgkins lymphoma	synergistic	0.117152
172	Skin cancer	214	Lipoma	synergistic	0.0091886
172	Skin cancer	214.1	Lipoma of skin and subcutaneous tissue	synergistic	0.00757313
172	Skin cancer	216	Benign neoplasm of skin	synergistic	0.101008
172	Skin cancer	228	Hemangioma and lymphangioma, any site	synergistic	0.00349122
172	Skin cancer	229	Benign neoplasm of unspecified sites	antagonistic	-0.0470916
172	Skin cancer	242	Thyrotoxicosis with or without goiter	synergistic	0.0391311
172	Skin cancer	244	Hypothyroidism	antagonistic	-0.0254832
172	Skin cancer	244.1	Secondary hypothyroidism	synergistic	0.00331598
172	Skin cancer	244.4	Hypothyroidism NOS	antagonistic	-0.0281778
172	Skin cancer	250.1	Type 1 diabetes	antagonistic	-0.0662757
172	Skin cancer	250.2	Type 2 diabetes	antagonistic	-0.069107
172	Skin cancer	250.23	Type 2 diabetes with ophthalmic manifestations	antagonistic	-0.0434321
172	Skin cancer	250.7	Diabetic retinopathy	antagonistic	-0.0445885
172	Skin cancer	272	Disorders of lipoid metabolism	antagonistic	-0.00012546
172	Skin cancer	272.1	Hyperlipidemia	antagonistic	-0.000943396
172	Skin cancer	272.11	Hypercholesterolemia	antagonistic	-0.00643926
172	Skin cancer	274.1	Gout	synergistic	0.00151181
172	Skin cancer	275	Disorders of mineral metabolism	synergistic	0.000915433
172	Skin cancer	280	Iron deficiency anemias	antagonistic	-0.00192502
172	Skin cancer	280.1	Iron deficiency anemias, unspecified or not due to blood loss	antagonistic	-0.0065753
172	Skin cancer	281	Other deficiency anemia	antagonistic	-0.0187837
172	Skin cancer	281.1	Megaloblastic anemia	antagonistic	-0.0443063
172	Skin cancer	285	Other anemias	antagonistic	-0.00287363
172	Skin cancer	287	Purpura and other hemorrhagic conditions	synergistic	0.0134793
172	Skin cancer	287.3	Thrombocytopenia	synergistic	0.00347369
172	Skin cancer	317	Alcohol-related disorders	synergistic	0.00238879
172	Skin cancer	317.1	Alcoholism	synergistic	0.00277799
172	Skin cancer	335	Multiple sclerosis	synergistic	0.0636933
172	Skin cancer	348	Other conditions of brain	synergistic	0.00501151
172	Skin cancer	351	Other peripheral nerve disorders	antagonistic	-0.00175749
172	Skin cancer	361	Retinal detachments and defects	antagonistic	-0.0172303
172	Skin cancer	365	Glaucoma	antagonistic	-0.0069638
172	Skin cancer	365.1	Open-angle glaucoma	antagonistic	-0.00866956
172	Skin cancer	365.11	Primary open angle glaucoma	antagonistic	-0.00857187
172	Skin cancer	366	Cataract	synergistic	0.00181815
172	Skin cancer	371	Inflammation of the eye	antagonistic	-0.107227
172	Skin cancer	371.3	Inflammation of eyelids	antagonistic	-0.0990695
172	Skin cancer	395.1	Nonrheumatic mitral valve disorders	antagonistic	-0.00348193
172	Skin cancer	401.1	Essential hypertension	antagonistic	-0.00656005
172	Skin cancer	411.1	Unstable angina (intermediate coronary syndrome)	antagonistic	-0.00318458
172	Skin cancer	411.2	Myocardial infarction	antagonistic	-0.00586083
172	Skin cancer	411.3	Angina pectoris	antagonistic	-0.00643961
172	Skin cancer	411.4	Coronary atherosclerosis	antagonistic	-0.00550482
172	Skin cancer	411.8	Other chronic ischemic heart disease, unspecified	antagonistic	-0.00454135
172	Skin cancer	415	Pulmonary heart disease	antagonistic	-0.00177033
172	Skin cancer	416	Cardiomegaly	antagonistic	-0.00678858
172	Skin cancer	418.1	Precordial pain	synergistic	0.00373512
172	Skin cancer	426.2	Atrioventricular [AV] block	antagonistic	-0.0044129
172	Skin cancer	427	Cardiac dysrhythmias	synergistic	0.00612709
172	Skin cancer	427.2	Atrial fibrillation and flutter	synergistic	0.00657055
172	Skin cancer	428.1	Congestive heart failure (CHF) NOS	synergistic	0.00369291
172	Skin cancer	430	Intracranial hemorrhage	synergistic	0.00319835
172	Skin cancer	443	Peripheral vascular disease	antagonistic	-0.00284745
172	Skin cancer	443.9	Peripheral vascular disease, unspecified	antagonistic	-0.00980955
172	Skin cancer	451	Phlebitis and thrombophlebitis	antagonistic	-0.00866395
172	Skin cancer	451.2	Phlebitis and thrombophlebitis of lower extremities	antagonistic	-0.00845968
172	Skin cancer	454	Varicose veins	antagonistic	-0.000718077
172	Skin cancer	454.1	Varicose veins of lower extremity	antagonistic	-0.00139854
172	Skin cancer	471	Nasal polyps	antagonistic	-0.0780378
172	Skin cancer	473.4	Voice disturbance	synergistic	0.012053
172	Skin cancer	475	Chronic sinusitis	antagonistic	-0.0191564
172	Skin cancer	477	Epistaxis or throat hemorrhage	antagonistic	-0.00311822
172	Skin cancer	495	Asthma	antagonistic	-0.137482
172	Skin cancer	496	Chronic airway obstruction	antagonistic	-0.0111026
172	Skin cancer	496.2	Chronic bronchitis	antagonistic	-0.0024533
172	Skin cancer	496.21	Obstructive chronic bronchitis	antagonistic	-0.00216044
172	Skin cancer	496.3	Bronchiectasis	synergistic	0.0229128
172	Skin cancer	512.7	Shortness of breath	synergistic	0.00262873
172	Skin cancer	516.1	Hemoptysis	antagonistic	-0.00316085
172	Skin cancer	530	Diseases of esophagus	antagonistic	-0.000367825
172	Skin cancer	530.1	Esophagitis, GERD and related diseases	antagonistic	-0.000288113
172	Skin cancer	530.11	GERD	synergistic	0.00204817
172	Skin cancer	535	Gastritis and duodenitis	antagonistic	-0.00437938
172	Skin cancer	535.8	Other specified gastritis	synergistic	0.00353322
172	Skin cancer	550	Abdominal hernia	antagonistic	-0.00891178
172	Skin cancer	550.1	Inguinal hernia	antagonistic	-0.00534113
172	Skin cancer	550.2	Diaphragmatic hernia	antagonistic	-0.00647302
172	Skin cancer	555	Inflammatory bowel disease and other gastroenteritis and colitis	synergistic	0.0954351
172	Skin cancer	555.2	Ulcerative colitis	synergistic	0.175353
172	Skin cancer	557	Intestinal malabsorption (non-celiac)	synergistic	0.0054675
172	Skin cancer	557.1	Celiac disease	synergistic	0.00645164
172	Skin cancer	559	Ileostomy status	synergistic	0.197253
172	Skin cancer	562	Diverticulosis and diverticulitis	antagonistic	-0.0167074
172	Skin cancer	562.1	Diverticulosis	antagonistic	-0.0168116
172	Skin cancer	564.9	Personal history of diseases of digestive system	synergistic	0.00493283
172	Skin cancer	574	Cholelithiasis and cholecystitis	antagonistic	-0.00385509
172	Skin cancer	574.1	Cholelithiasis	antagonistic	-0.00301501
172	Skin cancer	575.8	Other disorders of biliary tract	antagonistic	-0.00265702
172	Skin cancer	578.2	Blood in stool	antagonistic	-0.00372406
172	Skin cancer	580	Nephritis; nephrosis; renal sclerosis	synergistic	0.019976
172	Skin cancer	580.1	Glomerulonephritis	synergistic	0.0169979
172	Skin cancer	590	Pyelonephritis	antagonistic	-0.00358996
172	Skin cancer	592	Cystitis and urethritis	antagonistic	-0.00318348
172	Skin cancer	593	Hematuria	antagonistic	-0.0272345
172	Skin cancer	594	Urinary calculus	synergistic	0.00536039
172	Skin cancer	594.1	Calculus of kidney	synergistic	0.00607889
172	Skin cancer	596	Other disorders of bladder	synergistic	0.00338227
172	Skin cancer	599.4	Urinary incontinence	antagonistic	-0.022371
172	Skin cancer	681	Superficial cellulitis and abscess	antagonistic	-0.00193648
172	Skin cancer	681.3	Cellulitis and abscess of arm/hand	antagonistic	-0.00221541
172	Skin cancer	689	Disorder of skin and subcutaneous tissue NOS	synergistic	0.0224758
172	Skin cancer	695	Erythematous conditions	synergistic	0.0216419
172	Skin cancer	696	Psoriasis and related disorders	antagonistic	-0.00783065
172	Skin cancer	696.4	Psoriasis	antagonistic	-0.00859498
172	Skin cancer	696.41	Psoriasis vulgaris	antagonistic	-0.020317
172	Skin cancer	701	Other hypertrophic and atrophic conditions of skin	synergistic	0.0678571
172	Skin cancer	701.2	Scar conditions and fibrosis of skin	synergistic	0.0872492
172	Skin cancer	702	Degenerative skin conditions and other dermatoses	synergistic	0.217991
172	Skin cancer	702.1	Actinic keratosis	synergistic	0.407582
172	Skin cancer	702.2	Seborrheic keratosis	antagonistic	-0.00887366
172	Skin cancer	704	Diseases of hair and hair follicles	antagonistic	-0.00361983
172	Skin cancer	706	Diseases of sebaceous glands	synergistic	0.000306468
172	Skin cancer	706.2	Sebaceous cyst	antagonistic	-0.00290888
172	Skin cancer	707	Chronic ulcer of skin	antagonistic	-0.0302068
172	Skin cancer	709	Diffuse diseases of connective tissue	synergistic	0.00178861
172	Skin cancer	714	Rheumatoid arthritis and other inflammatory polyarthropathies	antagonistic	-0.0109229
172	Skin cancer	714.1	Rheumatoid arthritis	antagonistic	-0.0135874
172	Skin cancer	715	Other inflammatory spondylopathies	synergistic	0.033106
172	Skin cancer	716	Other arthropathies	antagonistic	-0.00703696
172	Skin cancer	716.2	Unspecified monoarthritis	antagonistic	-0.00380257
172	Skin cancer	716.9	Arthropathy NOS	antagonistic	-0.00397607
172	Skin cancer	717	Polymyalgia Rheumatica	antagonistic	-0.053765
172	Skin cancer	735	Acquired foot deformities	synergistic	0.0130549
172	Skin cancer	735.21	Hammer toe (acquired)	synergistic	0.00989223
172	Skin cancer	735.23	Hallux rigidus	synergistic	0.00465417
172	Skin cancer	735.3	Hallux valgus (Bunion)	synergistic	0.0129314
172	Skin cancer	740.9	Osteoarthrosis NOS	antagonistic	-0.00240278
172	Skin cancer	741.4	Joint effusions	antagonistic	-0.0113956
172	Skin cancer	743	Osteoporosis, osteopenia and pathological fracture	synergistic	0.00487689
172	Skin cancer	743.11	Osteoporosis NOS	antagonistic	-0.000148553
172	Skin cancer	745	Pain in joint	synergistic	0.00587156
172.2	Other non-epithelial cancer of skin	165	Cancer within the respiratory system	synergistic	0.00817166
172.2	Other non-epithelial cancer of skin	165.1	Cancer of bronchus; lung	synergistic	0.00777411
172.2	Other non-epithelial cancer of skin	172	Skin cancer	synergistic	0.87728
172.2	Other non-epithelial cancer of skin	174	Breast cancer	synergistic	0.000365782
172.2	Other non-epithelial cancer of skin	189	Cancer of urinary organs (incl. kidney and bladder)	synergistic	0.0102774
172.2	Other non-epithelial cancer of skin	189.2	Cancer of bladder	synergistic	0.00971573
172.2	Other non-epithelial cancer of skin	189.21	Malignant neoplasm of bladder	synergistic	0.0101072
172.2	Other non-epithelial cancer of skin	195	Cancer, suspected or other	synergistic	0.183005
172.2	Other non-epithelial cancer of skin	195.1	Malignant neoplasm, other	synergistic	0.199475
172.2	Other non-epithelial cancer of skin	202	Cancer of other lymphoid, histiocytic tissue	synergistic	0.107286
172.2	Other non-epithelial cancer of skin	202.2	Non-Hodgkins lymphoma	synergistic	0.132092
172.2	Other non-epithelial cancer of skin	214	Lipoma	synergistic	0.00473701
172.2	Other non-epithelial cancer of skin	214.1	Lipoma of skin and subcutaneous tissue	synergistic	0.00376788
172.2	Other non-epithelial cancer of skin	216	Benign neoplasm of skin	synergistic	0.0588585
172.2	Other non-epithelial cancer of skin	228	Hemangioma and lymphangioma, any site	synergistic	0.0035063
172.2	Other non-epithelial cancer of skin	229	Benign neoplasm of unspecified sites	antagonistic	-0.0585247
172.2	Other non-epithelial cancer of skin	242	Thyrotoxicosis with or without goiter	synergistic	0.0296741
172.2	Other non-epithelial cancer of skin	244	Hypothyroidism	antagonistic	-0.0296692
172.2	Other non-epithelial cancer of skin	244.1	Secondary hypothyroidism	synergistic	0.00327473
172.2	Other non-epithelial cancer of skin	244.4	Hypothyroidism NOS	antagonistic	-0.0329563
172.2	Other non-epithelial cancer of skin	250.1	Type 1 diabetes	antagonistic	-0.0752041
172.2	Other non-epithelial cancer of skin	250.2	Type 2 diabetes	antagonistic	-0.074637
172.2	Other non-epithelial cancer of skin	250.23	Type 2 diabetes with ophthalmic manifestations	antagonistic	-0.0440275
172.2	Other non-epithelial cancer of skin	250.7	Diabetic retinopathy	antagonistic	-0.0437142
172.2	Other non-epithelial cancer of skin	272	Disorders of lipoid metabolism	synergistic	0.0014396
172.2	Other non-epithelial cancer of skin	272.1	Hyperlipidemia	synergistic	0.000824318
172.2	Other non-epithelial cancer of skin	272.11	Hypercholesterolemia	antagonistic	-0.00785011
172.2	Other non-epithelial cancer of skin	274.1	Gout	synergistic	0.00132062
172.2	Other non-epithelial cancer of skin	275	Disorders of mineral metabolism	synergistic	0.00150445
172.2	Other non-epithelial cancer of skin	280	Iron deficiency anemias	antagonistic	-0.0113942
172.2	Other non-epithelial cancer of skin	280.1	Iron deficiency anemias, unspecified or not due to blood loss	antagonistic	-0.02186
172.2	Other non-epithelial cancer of skin	281	Other deficiency anemia	antagonistic	-0.0239304
172.2	Other non-epithelial cancer of skin	281.1	Megaloblastic anemia	antagonistic	-0.0556934
172.2	Other non-epithelial cancer of skin	285	Other anemias	antagonistic	-0.0169213
172.2	Other non-epithelial cancer of skin	287	Purpura and other hemorrhagic conditions	synergistic	0.0130761
172.2	Other non-epithelial cancer of skin	287.3	Thrombocytopenia	synergistic	0.00349015
172.2	Other non-epithelial cancer of skin	317	Alcohol-related disorders	synergistic	0.00225607
172.2	Other non-epithelial cancer of skin	317.1	Alcoholism	synergistic	0.00262364
172.2	Other non-epithelial cancer of skin	335	Multiple sclerosis	synergistic	0.0626295
172.2	Other non-epithelial cancer of skin	348	Other conditions of brain	synergistic	0.00604053
172.2	Other non-epithelial cancer of skin	351	Other peripheral nerve disorders	antagonistic	-0.00181769
172.2	Other non-epithelial cancer of skin	361	Retinal detachments and defects	antagonistic	-0.0164666
172.2	Other non-epithelial cancer of skin	365	Glaucoma	antagonistic	-0.00843927
172.2	Other non-epithelial cancer of skin	365.1	Open-angle glaucoma	antagonistic	-0.0105154
172.2	Other non-epithelial cancer of skin	365.11	Primary open angle glaucoma	antagonistic	-0.0103974
172.2	Other non-epithelial cancer of skin	366	Cataract	antagonistic	-0.00756928
172.2	Other non-epithelial cancer of skin	371	Inflammation of the eye	antagonistic	-0.0933617
172.2	Other non-epithelial cancer of skin	371.3	Inflammation of eyelids	antagonistic	-0.0882744
172.2	Other non-epithelial cancer of skin	379.3	Aphakia and other disorders of lens	antagonistic	-0.00318931
172.2	Other non-epithelial cancer of skin	401.1	Essential hypertension	antagonistic	-0.00878167
172.2	Other non-epithelial cancer of skin	411.1	Unstable angina (intermediate coronary syndrome)	antagonistic	-0.00378868
172.2	Other non-epithelial cancer of skin	411.2	Myocardial infarction	antagonistic	-0.0070973
172.2	Other non-epithelial cancer of skin	411.3	Angina pectoris	antagonistic	-0.00345573
172.2	Other non-epithelial cancer of skin	411.4	Coronary atherosclerosis	antagonistic	-0.00666693
172.2	Other non-epithelial cancer of skin	411.8	Other chronic ischemic heart disease, unspecified	synergistic	0.000347064
172.2	Other non-epithelial cancer of skin	415	Pulmonary heart disease	antagonistic	-0.00501213
172.2	Other non-epithelial cancer of skin	418	Nonspecific chest pain	synergistic	0.00163807
172.2	Other non-epithelial cancer of skin	418.1	Precordial pain	synergistic	0.00610331
172.2	Other non-epithelial cancer of skin	426.2	Atrioventricular [AV] block	antagonistic	-0.00692431
172.2	Other non-epithelial cancer of skin	427	Cardiac dysrhythmias	synergistic	0.00162201
172.2	Other non-epithelial cancer of skin	427.2	Atrial fibrillation and flutter	synergistic	0.00241634
172.2	Other non-epithelial cancer of skin	443	Peripheral vascular disease	antagonistic	-0.00140356
172.2	Other non-epithelial cancer of skin	443.9	Peripheral vascular disease, unspecified	antagonistic	-0.0100655
172.2	Other non-epithelial cancer of skin	451	Phlebitis and thrombophlebitis	antagonistic	-0.00926632
172.2	Other non-epithelial cancer of skin	451.2	Phlebitis and thrombophlebitis of lower extremities	antagonistic	-0.00903626
172.2	Other non-epithelial cancer of skin	454	Varicose veins	synergistic	0.000135798
172.2	Other non-epithelial cancer of skin	454.1	Varicose veins of lower extremity	synergistic	0.000166692
172.2	Other non-epithelial cancer of skin	471	Nasal polyps	antagonistic	-0.0744446
172.2	Other non-epithelial cancer of skin	473.4	Voice disturbance	synergistic	0.0115732
172.2	Other non-epithelial cancer of skin	475	Chronic sinusitis	antagonistic	-0.00472971
172.2	Other non-epithelial cancer of skin	477	Epistaxis or throat hemorrhage	antagonistic	-0.00322969
172.2	Other non-epithelial cancer of skin	495	Asthma	antagonistic	-0.158765
172.2	Other non-epithelial cancer of skin	496	Chronic airway obstruction	antagonistic	-0.0106645
172.2	Other non-epithelial cancer of skin	496.2	Chronic bronchitis	antagonistic	-0.00253733
172.2	Other non-epithelial cancer of skin	496.21	Obstructive chronic bronchitis	antagonistic	-0.00223444
172.2	Other non-epithelial cancer of skin	496.3	Bronchiectasis	synergistic	0.0290277
172.2	Other non-epithelial cancer of skin	516.1	Hemoptysis	antagonistic	-0.00431675
172.2	Other non-epithelial cancer of skin	528	Diseases of the oral soft tissues, excluding lesions specific for gingiva and tongue	synergistic	0.00700486
172.2	Other non-epithelial cancer of skin	530	Diseases of esophagus	synergistic	0.00138624
172.2	Other non-epithelial cancer of skin	530.1	Esophagitis, GERD and related diseases	antagonistic	-5.73089e-05
172.2	Other non-epithelial cancer of skin	530.11	GERD	synergistic	0.00203322
172.2	Other non-epithelial cancer of skin	535	Gastritis and duodenitis	antagonistic	-0.0198378
172.2	Other non-epithelial cancer of skin	550	Abdominal hernia	antagonistic	-0.00886703
172.2	Other non-epithelial cancer of skin	550.1	Inguinal hernia	antagonistic	-0.00533201
172.2	Other non-epithelial cancer of skin	550.2	Diaphragmatic hernia	antagonistic	-0.00497769
172.2	Other non-epithelial cancer of skin	555	Inflammatory bowel disease and other gastroenteritis and colitis	synergistic	0.110286
172.2	Other non-epithelial cancer of skin	555.1	Regional enteritis	synergistic	0.00180196
172.2	Other non-epithelial cancer of skin	555.2	Ulcerative colitis	synergistic	0.194607
172.2	Other non-epithelial cancer of skin	557	Intestinal malabsorption (non-celiac)	antagonistic	-0.0156518
172.2	Other non-epithelial cancer of skin	557.1	Celiac disease	antagonistic	-0.0142963
172.2	Other non-epithelial cancer of skin	559	Ileostomy status	synergistic	0.239887
172.2	Other non-epithelial cancer of skin	562	Diverticulosis and diverticulitis	antagonistic	-0.0148994
172.2	Other non-epithelial cancer of skin	562.1	Diverticulosis	antagonistic	-0.0149797
172.2	Other non-epithelial cancer of skin	564.1	Irritable Bowel Syndrome	antagonistic	-0.00261975
172.2	Other non-epithelial cancer of skin	564.9	Personal history of diseases of digestive system	synergistic	0.00240509
172.2	Other non-epithelial cancer of skin	568	Other disorders of peritoneum	synergistic	0.00354412
172.2	Other non-epithelial cancer of skin	568.1	Peritoneal adhesions (postoperative) (postinfection)	synergistic	0.00371591
172.2	Other non-epithelial cancer of skin	574	Cholelithiasis and cholecystitis	antagonistic	-0.00427207
172.2	Other non-epithelial cancer of skin	574.1	Cholelithiasis	antagonistic	-0.00330747
172.2	Other non-epithelial cancer of skin	580	Nephritis; nephrosis; renal sclerosis	synergistic	0.0202216
172.2	Other non-epithelial cancer of skin	580.1	Glomerulonephritis	synergistic	0.0171041
172.2	Other non-epithelial cancer of skin	590	Pyelonephritis	antagonistic	-0.00479716
172.2	Other non-epithelial cancer of skin	592	Cystitis and urethritis	antagonistic	-0.00324504
172.2	Other non-epithelial cancer of skin	593	Hematuria	antagonistic	-0.0209776
172.2	Other non-epithelial cancer of skin	594	Urinary calculus	synergistic	0.0158827
172.2	Other non-epithelial cancer of skin	594.1	Calculus of kidney	synergistic	0.00828018
172.2	Other non-epithelial cancer of skin	596	Other disorders of bladder	synergistic	0.00530714
172.2	Other non-epithelial cancer of skin	599.4	Urinary incontinence	antagonistic	-0.0163152
172.2	Other non-epithelial cancer of skin	681	Superficial cellulitis and abscess	antagonistic	-0.00168312
172.2	Other non-epithelial cancer of skin	681.3	Cellulitis and abscess of arm/hand	antagonistic	-0.00192555
172.2	Other non-epithelial cancer of skin	689	Disorder of skin and subcutaneous tissue NOS	synergistic	0.0193937
172.2	Other non-epithelial cancer of skin	695	Erythematous conditions	synergistic	0.0218227
172.2	Other non-epithelial cancer of skin	696	Psoriasis and related disorders	antagonistic	-0.00260651
172.2	Other non-epithelial cancer of skin	696.4	Psoriasis	antagonistic	-0.00345087
172.2	Other non-epithelial cancer of skin	696.41	Psoriasis vulgaris	antagonistic	-0.0169196
172.2	Other non-epithelial cancer of skin	701	Other hypertrophic and atrophic conditions of skin	synergistic	0.0594819
172.2	Other non-epithelial cancer of skin	701.2	Scar conditions and fibrosis of skin	synergistic	0.0756816
172.2	Other non-epithelial cancer of skin	702	Degenerative skin conditions and other dermatoses	synergistic	0.179951
172.2	Other non-epithelial cancer of skin	702.1	Actinic keratosis	synergistic	0.339452
172.2	Other non-epithelial cancer of skin	702.2	Seborrheic keratosis	antagonistic	-0.0127317
172.2	Other non-epithelial cancer of skin	706	Diseases of sebaceous glands	synergistic	0.0051212
172.2	Other non-epithelial cancer of skin	706.2	Sebaceous cyst	synergistic	0.00233768
172.2	Other non-epithelial cancer of skin	707	Chronic ulcer of skin	antagonistic	-0.0273915
172.2	Other non-epithelial cancer of skin	709	Diffuse diseases of connective tissue	synergistic	0.00185255
172.2	Other non-epithelial cancer of skin	714	Rheumatoid arthritis and other inflammatory polyarthropathies	synergistic	0.0128
172.2	Other non-epithelial cancer of skin	714.1	Rheumatoid arthritis	synergistic	0.0100837
172.2	Other non-epithelial cancer of skin	715	Other inflammatory spondylopathies	synergistic	0.0396167
172.2	Other non-epithelial cancer of skin	716	Other arthropathies	antagonistic	-0.010473
172.2	Other non-epithelial cancer of skin	716.2	Unspecified monoarthritis	antagonistic	-0.00838315
172.2	Other non-epithelial cancer of skin	716.9	Arthropathy NOS	antagonistic	-0.00661822
172.2	Other non-epithelial cancer of skin	717	Polymyalgia Rheumatica	antagonistic	-0.0329012
172.2	Other non-epithelial cancer of skin	735	Acquired foot deformities	synergistic	0.0122203
172.2	Other non-epithelial cancer of skin	735.21	Hammer toe (acquired)	synergistic	0.00949909
172.2	Other non-epithelial cancer of skin	735.23	Hallux rigidus	antagonistic	-0.00124476
172.2	Other non-epithelial cancer of skin	735.3	Hallux valgus (Bunion)	synergistic	0.0113444
172.2	Other non-epithelial cancer of skin	740.9	Osteoarthrosis NOS	antagonistic	-0.00179235
172.2	Other non-epithelial cancer of skin	741.4	Joint effusions	antagonistic	-0.00298356
172.2	Other non-epithelial cancer of skin	743	Osteoporosis, osteopenia and pathological fracture	synergistic	0.00279315
172.2	Other non-epithelial cancer of skin	743.1	Osteoporosis	synergistic	0.00325903
172.2	Other non-epithelial cancer of skin	743.11	Osteoporosis NOS	synergistic	0.00186733
172.2	Other non-epithelial cancer of skin	745	Pain in joint	synergistic	0.005129
174	Breast cancer	165	Cancer within the respiratory system	antagonistic	-0.00716341
174	Breast cancer	165.1	Cancer of bronchus; lung	antagonistic	-0.00681491
174	Breast cancer	172	Skin cancer	synergistic	0.0013854
174	Breast cancer	172.2	Other non-epithelial cancer of skin	synergistic	0.000365782
174	Breast cancer	189.2	Cancer of bladder	antagonistic	-0.00517742
174	Breast cancer	198	Secondary malignant neoplasm	synergistic	0.0361511
174	Breast cancer	198.1	Secondary malignancy of lymph nodes	synergistic	0.0453014
174	Breast cancer	208	Benign neoplasm of colon	synergistic	0.0016979
174	Breast cancer	211	Benign neoplasm of other parts of digestive system	synergistic	0.00830209
174	Breast cancer	241	Nontoxic nodular goiter	synergistic	0.019102
174	Breast cancer	244	Hypothyroidism	antagonistic	-0.00780419
174	Breast cancer	244.4	Hypothyroidism NOS	antagonistic	-0.00772531
174	Breast cancer	250.2	Type 2 diabetes	synergistic	2.55185e-05
174	Breast cancer	272	Disorders of lipoid metabolism	antagonistic	-0.0010583
174	Breast cancer	272.1	Hyperlipidemia	antagonistic	-0.00104625
174	Breast cancer	272.11	Hypercholesterolemia	antagonistic	-0.00107399
174	Breast cancer	275	Disorders of mineral metabolism	antagonistic	-0.000813623
174	Breast cancer	278	Overweight, obesity and other hyperalimentation	antagonistic	-0.0416028
174	Breast cancer	278.1	Obesity	antagonistic	-0.0454901
174	Breast cancer	292	Neurological disorders	antagonistic	-0.00437433
174	Breast cancer	306	Other mental disorder	synergistic	0.00328248
174	Breast cancer	318	Tobacco use disorder	synergistic	0.00219583
174	Breast cancer	327	Sleep disorders	antagonistic	-0.00566242
174	Breast cancer	327.3	Sleep apnea	antagonistic	-0.00531836
174	Breast cancer	351	Other peripheral nerve disorders	antagonistic	-0.00249349
174	Breast cancer	361	Retinal detachments and defects	synergistic	0.00609061
174	Breast cancer	395.6	Heart valve replaced	antagonistic	-0.00983707
174	Breast cancer	401.1	Essential hypertension	antagonistic	-0.00950824
174	Breast cancer	411.1	Unstable angina (intermediate coronary syndrome)	antagonistic	-0.00296743
174	Breast cancer	411.2	Myocardial infarction	antagonistic	-0.0186829
174	Breast cancer	411.3	Angina pectoris	antagonistic	-0.0107158
174	Breast cancer	411.4	Coronary atherosclerosis	antagonistic	-0.0139956
174	Breast cancer	411.8	Other chronic ischemic heart disease, unspecified	antagonistic	-0.0128086
174	Breast cancer	426.2	Atrioventricular [AV] block	synergistic	0.00606996
174	Breast cancer	427.2	Atrial fibrillation and flutter	antagonistic	-0.0111771
174	Breast cancer	428	Congestive heart failure; nonhypertensive	antagonistic	-0.00467177
174	Breast cancer	428.2	Heart failure NOS	antagonistic	-0.00394417
174	Breast cancer	440	Atherosclerosis	antagonistic	-0.00420638
174	Breast cancer	443	Peripheral vascular disease	antagonistic	-0.00304837
174	Breast cancer	443.9	Peripheral vascular disease, unspecified	antagonistic	-0.00496143
174	Breast cancer	454	Varicose veins	synergistic	0.0168259
174	Breast cancer	454.1	Varicose veins of lower extremity	synergistic	0.0171103
174	Breast cancer	455	Hemorrhoids	antagonistic	-0.034324
174	Breast cancer	459	Other disorders of circulatory system	antagonistic	-0.00240355
174	Breast cancer	459.9	Circulatory disease NEC	antagonistic	-0.00473832
174	Breast cancer	471	Nasal polyps	antagonistic	-0.00513646
174	Breast cancer	495	Asthma	synergistic	0.00052421
174	Breast cancer	496	Chronic airway obstruction	synergistic	0.00233438
174	Breast cancer	509.1	Respiratory failure	antagonistic	-0.00434168
174	Breast cancer	530	Diseases of esophagus	synergistic	0.00176885
174	Breast cancer	530.11	GERD	synergistic	0.00312569
174	Breast cancer	550.4	Umbilical hernia	antagonistic	-0.0372796
174	Breast cancer	555	Inflammatory bowel disease and other gastroenteritis and colitis	synergistic	0.00156888
174	Breast cancer	557	Intestinal malabsorption (non-celiac)	antagonistic	-0.000571862
174	Breast cancer	557.1	Celiac disease	antagonistic	-0.00077096
174	Breast cancer	559	Ileostomy status	antagonistic	-0.00260574
174	Breast cancer	562	Diverticulosis and diverticulitis	synergistic	0.0133051
174	Breast cancer	562.1	Diverticulosis	synergistic	0.0134
174	Breast cancer	564.1	Irritable Bowel Syndrome	synergistic	0.00649499
174	Breast cancer	568	Other disorders of peritoneum	antagonistic	-0.00691013
174	Breast cancer	568.1	Peritoneal adhesions (postoperative) (postinfection)	antagonistic	-0.00801579
174	Breast cancer	574	Cholelithiasis and cholecystitis	synergistic	0.00497701
174	Breast cancer	574.1	Cholelithiasis	synergistic	0.00484786
174	Breast cancer	574.12	Cholelithiasis with other cholecystitis	antagonistic	-0.00309566
174	Breast cancer	586.2	Cyst of kidney, acquired	antagonistic	-0.00516141
174	Breast cancer	596	Other disorders of bladder	antagonistic	-0.00465232
174	Breast cancer	597.1	Urethral stricture (not specified as infectious)	antagonistic	-0.0186027
174	Breast cancer	613	Other nonmalignant breast conditions	synergistic	0.0167955
174	Breast cancer	681	Superficial cellulitis and abscess	antagonistic	-0.00299934
174	Breast cancer	681.3	Cellulitis and abscess of arm/hand	antagonistic	-0.00329889
174	Breast cancer	696	Psoriasis and related disorders	antagonistic	-0.000576759
174	Breast cancer	696.4	Psoriasis	antagonistic	-0.000613153
174	Breast cancer	704	Diseases of hair and hair follicles	antagonistic	-0.00265481
174	Breast cancer	714	Rheumatoid arthritis and other inflammatory polyarthropathies	antagonistic	-0.00242729
174	Breast cancer	714.1	Rheumatoid arthritis	antagonistic	-0.00243928
174	Breast cancer	728	Disorders of muscle, ligament, and fascia	antagonistic	-0.00266395
174	Breast cancer	728.7	Fasciitis	antagonistic	-0.00249271
174	Breast cancer	728.71	Contracture of palmar fascia [Dupuytren's disease]	antagonistic	-0.00229084
174	Breast cancer	735	Acquired foot deformities	antagonistic	-0.044123
174	Breast cancer	735.2	Acquired toe deformities	antagonistic	-0.064105
174	Breast cancer	735.3	Hallux valgus (Bunion)	antagonistic	-0.00277005
174	Breast cancer	740	Osteoarthrosis	antagonistic	-0.0309341
174	Breast cancer	740.1	Osteoarthritis; localized	antagonistic	-0.0341222
174	Breast cancer	740.11	Osteoarthrosis, localized, primary	antagonistic	-0.00383473
174	Breast cancer	741.4	Joint effusions	synergistic	0.00582823
174	Breast cancer	743	Osteoporosis, osteopenia and pathological fracture	synergistic	0.00305755
174	Breast cancer	743.11	Osteoporosis NOS	synergistic	0.00461298
189	Cancer of urinary organs (incl. kidney and bladder)	165	Cancer within the respiratory system	synergistic	0.0139642
189	Cancer of urinary organs (incl. kidney and bladder)	172	Skin cancer	synergistic	0.00501216
189	Cancer of urinary organs (incl. kidney and bladder)	172.2	Other non-epithelial cancer of skin	synergistic	0.0102774
189	Cancer of urinary organs (incl. kidney and bladder)	189.11	Malignant neoplasm of kidney, except pelvis	synergistic	0.0599589
189	Cancer of urinary organs (incl. kidney and bladder)	189.2	Cancer of bladder	synergistic	0.237303
189	Cancer of urinary organs (incl. kidney and bladder)	189.21	Malignant neoplasm of bladder	synergistic	0.186868
189	Cancer of urinary organs (incl. kidney and bladder)	195	Cancer, suspected or other	synergistic	0.0170355
189	Cancer of urinary organs (incl. kidney and bladder)	195.1	Malignant neoplasm, other	synergistic	0.0166325
189	Cancer of urinary organs (incl. kidney and bladder)	208	Benign neoplasm of colon	synergistic	0.0107845
189	Cancer of urinary organs (incl. kidney and bladder)	244	Hypothyroidism	synergistic	0.00388196
189	Cancer of urinary organs (incl. kidney and bladder)	244.4	Hypothyroidism NOS	synergistic	0.0025729
189	Cancer of urinary organs (incl. kidney and bladder)	401.1	Essential hypertension	synergistic	0.00107997
189	Cancer of urinary organs (incl. kidney and bladder)	454	Varicose veins	synergistic	0.00702703
189	Cancer of urinary organs (incl. kidney and bladder)	454.1	Varicose veins of lower extremity	synergistic	0.00693688
189	Cancer of urinary organs (incl. kidney and bladder)	495	Asthma	antagonistic	-0.00659636
189	Cancer of urinary organs (incl. kidney and bladder)	574.11	Cholelithiasis with acute cholecystitis	antagonistic	-0.0149209
189	Cancer of urinary organs (incl. kidney and bladder)	702	Degenerative skin conditions and other dermatoses	antagonistic	-0.00922738
189	Cancer of urinary organs (incl. kidney and bladder)	702.2	Seborrheic keratosis	antagonistic	-0.0138015
189	Cancer of urinary organs (incl. kidney and bladder)	706	Diseases of sebaceous glands	synergistic	0.0127418
189	Cancer of urinary organs (incl. kidney and bladder)	706.2	Sebaceous cyst	synergistic	0.0126168
189	Cancer of urinary organs (incl. kidney and bladder)	716	Other arthropathies	antagonistic	-0.00542198
189	Cancer of urinary organs (incl. kidney and bladder)	728	Disorders of muscle, ligament, and fascia	antagonistic	-0.00372135
189	Cancer of urinary organs (incl. kidney and bladder)	728.7	Fasciitis	antagonistic	-0.00363477
189	Cancer of urinary organs (incl. kidney and bladder)	728.71	Contracture of palmar fascia [Dupuytren's disease]	antagonistic	-0.00338831
189	Cancer of urinary organs (incl. kidney and bladder)	740	Osteoarthrosis	antagonistic	-0.00474837
189	Cancer of urinary organs (incl. kidney and bladder)	740.1	Osteoarthritis; localized	antagonistic	-0.00534566
189	Cancer of urinary organs (incl. kidney and bladder)	745	Pain in joint	synergistic	0.0149739
189	Cancer of urinary organs (incl. kidney and bladder)	939	Atopic/contact dermatitis due to other or unspecified	antagonistic	-0.0147968
189.11	Malignant neoplasm of kidney, except pelvis	189	Cancer of urinary organs (incl. kidney and bladder)	synergistic	0.0599589
189.11	Malignant neoplasm of kidney, except pelvis	244	Hypothyroidism	synergistic	0.00187243
189.11	Malignant neoplasm of kidney, except pelvis	274	Gout and other crystal arthropathies	synergistic	0.00657658
189.11	Malignant neoplasm of kidney, except pelvis	401.1	Essential hypertension	antagonistic	-0.00218004
189.2	Cancer of bladder	165	Cancer within the respiratory system	synergistic	0.0291194
189.2	Cancer of bladder	165.1	Cancer of bronchus; lung	synergistic	0.0146105
189.2	Cancer of bladder	172	Skin cancer	synergistic	0.00263597
189.2	Cancer of bladder	172.2	Other non-epithelial cancer of skin	synergistic	0.00971573
189.2	Cancer of bladder	174	Breast cancer	antagonistic	-0.00517742
189.2	Cancer of bladder	189	Cancer of urinary organs (incl. kidney and bladder)	synergistic	0.237303
189.2	Cancer of bladder	189.21	Malignant neoplasm of bladder	synergistic	0.578312
189.2	Cancer of bladder	195	Cancer, suspected or other	synergistic	0.0167885
189.2	Cancer of bladder	195.1	Malignant neoplasm, other	synergistic	0.0163914
189.2	Cancer of bladder	244	Hypothyroidism	synergistic	0.00437505
189.2	Cancer of bladder	244.4	Hypothyroidism NOS	synergistic	0.00441477
189.2	Cancer of bladder	250.1	Type 1 diabetes	antagonistic	-0.0019746
189.2	Cancer of bladder	401.1	Essential hypertension	synergistic	0.00716575
189.2	Cancer of bladder	426.2	Atrioventricular [AV] block	antagonistic	-0.0130134
189.2	Cancer of bladder	454	Varicose veins	synergistic	0.00662208
189.2	Cancer of bladder	454.1	Varicose veins of lower extremity	synergistic	0.00653693
189.2	Cancer of bladder	495	Asthma	antagonistic	-0.00385515
189.2	Cancer of bladder	512	Other symptoms of respiratory system	synergistic	0.0111714
189.2	Cancer of bladder	512.7	Shortness of breath	synergistic	0.0113129
189.2	Cancer of bladder	531	Peptic ulcer (excl. esophageal)	antagonistic	-0.0313528
189.2	Cancer of bladder	531.3	Duodenal ulcer	antagonistic	-0.0404478
189.2	Cancer of bladder	535.6	Duodenitis	antagonistic	-0.0482176
189.2	Cancer of bladder	555	Inflammatory bowel disease and other gastroenteritis and colitis	antagonistic	-0.00492129
189.2	Cancer of bladder	555.2	Ulcerative colitis	antagonistic	-0.00436427
189.2	Cancer of bladder	557	Intestinal malabsorption (non-celiac)	synergistic	0.000284816
189.2	Cancer of bladder	557.1	Celiac disease	synergistic	0.000234517
189.2	Cancer of bladder	562	Diverticulosis and diverticulitis	synergistic	0.0028335
189.2	Cancer of bladder	562.1	Diverticulosis	synergistic	0.00597525
189.2	Cancer of bladder	574.11	Cholelithiasis with acute cholecystitis	antagonistic	-0.0147171
189.2	Cancer of bladder	596	Other disorders of bladder	synergistic	0.00997411
189.2	Cancer of bladder	702	Degenerative skin conditions and other dermatoses	antagonistic	-0.0102057
189.2	Cancer of bladder	702.2	Seborrheic keratosis	antagonistic	-0.0152647
189.2	Cancer of bladder	706	Diseases of sebaceous glands	synergistic	0.00829685
189.2	Cancer of bladder	706.2	Sebaceous cyst	synergistic	0.00816302
189.2	Cancer of bladder	714	Rheumatoid arthritis and other inflammatory polyarthropathies	antagonistic	-0.00252459
189.2	Cancer of bladder	714.1	Rheumatoid arthritis	antagonistic	-0.00250848
189.2	Cancer of bladder	716	Other arthropathies	antagonistic	-0.00499416
189.2	Cancer of bladder	740	Osteoarthrosis	antagonistic	-0.0043737
189.2	Cancer of bladder	740.1	Osteoarthritis; localized	antagonistic	-0.00492385
189.2	Cancer of bladder	939	Atopic/contact dermatitis due to other or unspecified	antagonistic	-0.0137252
189.21	Malignant neoplasm of bladder	172	Skin cancer	synergistic	0.00455895
189.21	Malignant neoplasm of bladder	172.2	Other non-epithelial cancer of skin	synergistic	0.0101072
189.21	Malignant neoplasm of bladder	189	Cancer of urinary organs (incl. kidney and bladder)	synergistic	0.186868
189.21	Malignant neoplasm of bladder	189.2	Cancer of bladder	synergistic	0.578312
189.21	Malignant neoplasm of bladder	250.1	Type 1 diabetes	antagonistic	-0.00202927
189.21	Malignant neoplasm of bladder	401.1	Essential hypertension	synergistic	0.00177064
189.21	Malignant neoplasm of bladder	454	Varicose veins	synergistic	0.00669755
189.21	Malignant neoplasm of bladder	454.1	Varicose veins of lower extremity	synergistic	0.00661157
189.21	Malignant neoplasm of bladder	495	Asthma	antagonistic	-0.00417845
189.21	Malignant neoplasm of bladder	531	Peptic ulcer (excl. esophageal)	antagonistic	-0.0395301
189.21	Malignant neoplasm of bladder	531.3	Duodenal ulcer	antagonistic	-0.0483198
189.21	Malignant neoplasm of bladder	535.6	Duodenitis	antagonistic	-0.0528954
189.21	Malignant neoplasm of bladder	550.1	Inguinal hernia	synergistic	0.00305648
189.21	Malignant neoplasm of bladder	555	Inflammatory bowel disease and other gastroenteritis and colitis	antagonistic	-0.00484264
189.21	Malignant neoplasm of bladder	555.2	Ulcerative colitis	antagonistic	-0.00429451
189.21	Malignant neoplasm of bladder	557	Intestinal malabsorption (non-celiac)	antagonistic	-0.000692403
189.21	Malignant neoplasm of bladder	557.1	Celiac disease	antagonistic	-0.000700561
189.21	Malignant neoplasm of bladder	562.1	Diverticulosis	synergistic	0.0031018
189.21	Malignant neoplasm of bladder	574.11	Cholelithiasis with acute cholecystitis	antagonistic	-0.0153621
189.21	Malignant neoplasm of bladder	687.4	Disturbance of skin sensation	synergistic	0.0161015
189.21	Malignant neoplasm of bladder	702	Degenerative skin conditions and other dermatoses	antagonistic	-0.0100021
189.21	Malignant neoplasm of bladder	702.2	Seborrheic keratosis	antagonistic	-0.0149602
189.21	Malignant neoplasm of bladder	706	Diseases of sebaceous glands	synergistic	0.00776802
189.21	Malignant neoplasm of bladder	706.2	Sebaceous cyst	synergistic	0.00764272
189.21	Malignant neoplasm of bladder	716	Other arthropathies	antagonistic	-0.00513624
189.21	Malignant neoplasm of bladder	740	Osteoarthrosis	antagonistic	-0.00449813
189.21	Malignant neoplasm of bladder	740.1	Osteoarthritis; localized	antagonistic	-0.00506394
189.21	Malignant neoplasm of bladder	939	Atopic/contact dermatitis due to other or unspecified	antagonistic	-0.0140335
195	Cancer, suspected or other	153	Colorectal cancer	synergistic	0.0360592
195	Cancer, suspected or other	153.2	Colon cancer	synergistic	0.044456
195	Cancer, suspected or other	153.3	Malignant neoplasm of rectum, rectosigmoid junction, and anus	synergistic	0.019081
195	Cancer, suspected or other	159	Malignant neoplasm of other and ill-defined sites within the digestive organs and peritoneum	synergistic	0.0324056
195	Cancer, suspected or other	165	Cancer within the respiratory system	synergistic	0.021296
195	Cancer, suspected or other	172	Skin cancer	synergistic	0.214379
195	Cancer, suspected or other	172.2	Other non-epithelial cancer of skin	synergistic	0.183005
195	Cancer, suspected or other	189	Cancer of urinary organs (incl. kidney and bladder)	synergistic	0.0170355
195	Cancer, suspected or other	189.2	Cancer of bladder	synergistic	0.0167885
195	Cancer, suspected or other	195.1	Malignant neoplasm, other	synergistic	0.835883
195	Cancer, suspected or other	208	Benign neoplasm of colon	synergistic	0.0224805
195	Cancer, suspected or other	214	Lipoma	synergistic	0.0263556
195	Cancer, suspected or other	214.1	Lipoma of skin and subcutaneous tissue	synergistic	0.022466
195	Cancer, suspected or other	216	Benign neoplasm of skin	synergistic	0.0787492
195	Cancer, suspected or other	244	Hypothyroidism	antagonistic	-0.00315349
195	Cancer, suspected or other	244.1	Secondary hypothyroidism	synergistic	0.0135055
195	Cancer, suspected or other	244.4	Hypothyroidism NOS	antagonistic	-0.00334944
195	Cancer, suspected or other	401.1	Essential hypertension	synergistic	0.0024142
195	Cancer, suspected or other	427	Cardiac dysrhythmias	synergistic	0.0072124
195	Cancer, suspected or other	427.2	Atrial fibrillation and flutter	synergistic	0.00676877
195	Cancer, suspected or other	471	Nasal polyps	synergistic	0.00671273
195	Cancer, suspected or other	495	Asthma	synergistic	0.00454101
195	Cancer, suspected or other	689	Disorder of skin and subcutaneous tissue NOS	synergistic	0.0214337
195	Cancer, suspected or other	701	Other hypertrophic and atrophic conditions of skin	synergistic	0.0873341
195	Cancer, suspected or other	701.2	Scar conditions and fibrosis of skin	synergistic	0.0953944
195	Cancer, suspected or other	702	Degenerative skin conditions and other dermatoses	synergistic	0.159706
195	Cancer, suspected or other	702.1	Actinic keratosis	synergistic	0.285168
195	Cancer, suspected or other	716	Other arthropathies	synergistic	0.00719959
195.1	Malignant neoplasm, other	153	Colorectal cancer	synergistic	0.0348616
195.1	Malignant neoplasm, other	153.2	Colon cancer	synergistic	0.0430298
195.1	Malignant neoplasm, other	153.3	Malignant neoplasm of rectum, rectosigmoid junction, and anus	synergistic	0.0182519
195.1	Malignant neoplasm, other	159	Malignant neoplasm of other and ill-defined sites within the digestive organs and peritoneum	synergistic	0.0313272
195.1	Malignant neoplasm, other	165	Cancer within the respiratory system	synergistic	0.0207923
195.1	Malignant neoplasm, other	172	Skin cancer	synergistic	0.232935
195.1	Malignant neoplasm, other	172.2	Other non-epithelial cancer of skin	synergistic	0.199475
195.1	Malignant neoplasm, other	189	Cancer of urinary organs (incl. kidney and bladder)	synergistic	0.0166325
195.1	Malignant neoplasm, other	189.2	Cancer of bladder	synergistic	0.0163914
195.1	Malignant neoplasm, other	195	Cancer, suspected or other	synergistic	0.835883
195.1	Malignant neoplasm, other	208	Benign neoplasm of colon	synergistic	0.0217109
195.1	Malignant neoplasm, other	214	Lipoma	synergistic	0.0244591
195.1	Malignant neoplasm, other	214.1	Lipoma of skin and subcutaneous tissue	synergistic	0.0208494
195.1	Malignant neoplasm, other	216	Benign neoplasm of skin	synergistic	0.0883368
195.1	Malignant neoplasm, other	244	Hypothyroidism	antagonistic	-0.00311826
195.1	Malignant neoplasm, other	244.4	Hypothyroidism NOS	antagonistic	-0.00331202
195.1	Malignant neoplasm, other	401.1	Essential hypertension	synergistic	0.00229824
195.1	Malignant neoplasm, other	427	Cardiac dysrhythmias	synergistic	0.00669343
195.1	Malignant neoplasm, other	427.2	Atrial fibrillation and flutter	synergistic	0.00628172
195.1	Malignant neoplasm, other	471	Nasal polyps	synergistic	0.00663774
195.1	Malignant neoplasm, other	495	Asthma	synergistic	0.00449028
195.1	Malignant neoplasm, other	689	Disorder of skin and subcutaneous tissue NOS	synergistic	0.0205333
195.1	Malignant neoplasm, other	701	Other hypertrophic and atrophic conditions of skin	synergistic	0.0815572
195.1	Malignant neoplasm, other	701.2	Scar conditions and fibrosis of skin	synergistic	0.107651
195.1	Malignant neoplasm, other	702	Degenerative skin conditions and other dermatoses	synergistic	0.180489
195.1	Malignant neoplasm, other	702.1	Actinic keratosis	synergistic	0.312234
195.1	Malignant neoplasm, other	716	Other arthropathies	synergistic	0.00691542
195.1	Malignant neoplasm, other	735	Acquired foot deformities	synergistic	0.0104671
195.1	Malignant neoplasm, other	735.3	Hallux valgus (Bunion)	synergistic	0.00874101
197	Chemotherapy	198.1	Secondary malignancy of lymph nodes	synergistic	0.0330971
197	Chemotherapy	202.2	Non-Hodgkins lymphoma	synergistic	0.0156582
197	Chemotherapy	242	Thyrotoxicosis with or without goiter	synergistic	0.0118756
197	Chemotherapy	244	Hypothyroidism	synergistic	0.01248
197	Chemotherapy	244.1	Secondary hypothyroidism	synergistic	0.0219412
197	Chemotherapy	244.4	Hypothyroidism NOS	synergistic	0.0123171
197	Chemotherapy	250.1	Type 1 diabetes	synergistic	0.0163357
197	Chemotherapy	250.2	Type 2 diabetes	synergistic	0.00581244
197	Chemotherapy	250.23	Type 2 diabetes with ophthalmic manifestations	synergistic	0.0104365
197	Chemotherapy	250.7	Diabetic retinopathy	synergistic	0.0101219
197	Chemotherapy	280	Iron deficiency anemias	synergistic	0.0247564
197	Chemotherapy	280.1	Iron deficiency anemias, unspecified or not due to blood loss	synergistic	0.0232996
197	Chemotherapy	285	Other anemias	synergistic	0.0200509
197	Chemotherapy	335	Multiple sclerosis	synergistic	0.00515405
197	Chemotherapy	427	Cardiac dysrhythmias	synergistic	0.0106564
197	Chemotherapy	471	Nasal polyps	synergistic	0.00734651
197	Chemotherapy	495	Asthma	synergistic	0.0126568
197	Chemotherapy	496	Chronic airway obstruction	synergistic	0.0194414
197	Chemotherapy	496.2	Chronic bronchitis	synergistic	0.0249339
197	Chemotherapy	496.21	Obstructive chronic bronchitis	synergistic	0.0233121
197	Chemotherapy	535	Gastritis and duodenitis	synergistic	0.0215941
197	Chemotherapy	550.1	Inguinal hernia	antagonistic	-0.00790022
197	Chemotherapy	557	Intestinal malabsorption (non-celiac)	synergistic	0.0126043
197	Chemotherapy	557.1	Celiac disease	synergistic	0.0123049
197	Chemotherapy	562	Diverticulosis and diverticulitis	synergistic	0.0100738
197	Chemotherapy	562.1	Diverticulosis	synergistic	0.0100497
197	Chemotherapy	695	Erythematous conditions	synergistic	0.0128998
197	Chemotherapy	702	Degenerative skin conditions and other dermatoses	antagonistic	-0.0202057
197	Chemotherapy	709	Diffuse diseases of connective tissue	synergistic	0.0129738
197	Chemotherapy	714	Rheumatoid arthritis and other inflammatory polyarthropathies	synergistic	0.0194072
197	Chemotherapy	714.1	Rheumatoid arthritis	synergistic	0.0189698
197	Chemotherapy	743.1	Osteoporosis	synergistic	0.0180151
198	Secondary malignant neoplasm	174	Breast cancer	synergistic	0.0361511
198	Secondary malignant neoplasm	198.1	Secondary malignancy of lymph nodes	synergistic	0.205229
198	Secondary malignant neoplasm	198.2	Secondary malignancy of respiratory organs	synergistic	0.0572068
198	Secondary malignant neoplasm	198.3	Secondary malignant neoplasm of digestive systems	synergistic	0.033166
198	Secondary malignant neoplasm	244	Hypothyroidism	antagonistic	-0.0319828
198	Secondary malignant neoplasm	244.4	Hypothyroidism NOS	antagonistic	-0.0316628
198	Secondary malignant neoplasm	250.2	Type 2 diabetes	synergistic	0.00283127
198	Secondary malignant neoplasm	366	Cataract	synergistic	0.00573133
198	Secondary malignant neoplasm	395.6	Heart valve replaced	antagonistic	-0.0676401
198	Secondary malignant neoplasm	401.1	Essential hypertension	antagonistic	-0.0224685
198	Secondary malignant neoplasm	411.2	Myocardial infarction	antagonistic	-0.0558522
198	Secondary malignant neoplasm	411.3	Angina pectoris	antagonistic	-0.0353762
198	Secondary malignant neoplasm	411.4	Coronary atherosclerosis	antagonistic	-0.0342822
198	Secondary malignant neoplasm	411.8	Other chronic ischemic heart disease, unspecified	antagonistic	-0.0435197
198	Secondary malignant neoplasm	415	Pulmonary heart disease	synergistic	0.00701272
198	Secondary malignant neoplasm	451	Phlebitis and thrombophlebitis	synergistic	0.00494698
198	Secondary malignant neoplasm	459	Other disorders of circulatory system	antagonistic	-0.00739286
198	Secondary malignant neoplasm	459.9	Circulatory disease NEC	antagonistic	-0.0146987
198	Secondary malignant neoplasm	530	Diseases of esophagus	synergistic	0.0061356
198	Secondary malignant neoplasm	530.1	Esophagitis, GERD and related diseases	synergistic	0.00652233
198	Secondary malignant neoplasm	557	Intestinal malabsorption (non-celiac)	antagonistic	-0.00252182
198	Secondary malignant neoplasm	557.1	Celiac disease	antagonistic	-0.00429824
198	Secondary malignant neoplasm	591	Urinary tract infection	synergistic	0.0192055
198	Secondary malignant neoplasm	714	Rheumatoid arthritis and other inflammatory polyarthropathies	antagonistic	-0.00515673
198	Secondary malignant neoplasm	714.1	Rheumatoid arthritis	antagonistic	-0.00725079
198.1	Secondary malignancy of lymph nodes	174	Breast cancer	synergistic	0.0453014
198.1	Secondary malignancy of lymph nodes	197	Chemotherapy	synergistic	0.0330971
198.1	Secondary malignancy of lymph nodes	198	Secondary malignant neoplasm	synergistic	0.205229
198.1	Secondary malignancy of lymph nodes	244	Hypothyroidism	antagonistic	-0.0499441
198.1	Secondary malignancy of lymph nodes	244.4	Hypothyroidism NOS	antagonistic	-0.049305
198.1	Secondary malignancy of lymph nodes	395.6	Heart valve replaced	antagonistic	-0.104162
198.1	Secondary malignancy of lymph nodes	401.1	Essential hypertension	antagonistic	-0.0316489
198.1	Secondary malignancy of lymph nodes	411.2	Myocardial infarction	antagonistic	-0.0849815
198.1	Secondary malignancy of lymph nodes	411.3	Angina pectoris	antagonistic	-0.0447256
198.1	Secondary malignancy of lymph nodes	411.4	Coronary atherosclerosis	antagonistic	-0.0528699
198.1	Secondary malignancy of lymph nodes	411.8	Other chronic ischemic heart disease, unspecified	antagonistic	-0.0669078
198.1	Secondary malignancy of lymph nodes	459	Other disorders of circulatory system	antagonistic	-0.00963889
198.1	Secondary malignancy of lymph nodes	459.9	Circulatory disease NEC	antagonistic	-0.0190125
198.1	Secondary malignancy of lymph nodes	540	Appendiceal conditions	antagonistic	-0.0133333
198.1	Secondary malignancy of lymph nodes	557	Intestinal malabsorption (non-celiac)	antagonistic	-0.00229464
198.1	Secondary malignancy of lymph nodes	557.1	Celiac disease	antagonistic	-0.00456812
198.1	Secondary malignancy of lymph nodes	714	Rheumatoid arthritis and other inflammatory polyarthropathies	antagonistic	-0.00667044
198.1	Secondary malignancy of lymph nodes	714.1	Rheumatoid arthritis	antagonistic	-0.00927186
198.2	Secondary malignancy of respiratory organs	159	Malignant neoplasm of other and ill-defined sites within the digestive organs and peritoneum	synergistic	0.00997827
198.2	Secondary malignancy of respiratory organs	198	Secondary malignant neoplasm	synergistic	0.0572068
198.2	Secondary malignancy of respiratory organs	198.3	Secondary malignant neoplasm of digestive systems	synergistic	0.0160684
198.2	Secondary malignancy of respiratory organs	475	Chronic sinusitis	antagonistic	-0.0105917
198.2	Secondary malignancy of respiratory organs	555	Inflammatory bowel disease and other gastroenteritis and colitis	antagonistic	-0.00496569
198.2	Secondary malignancy of respiratory organs	555.2	Ulcerative colitis	antagonistic	-0.00465107
198.2	Secondary malignancy of respiratory organs	558	Noninfectious gastroenteritis	antagonistic	-0.0113604
198.3	Secondary malignant neoplasm of digestive systems	198	Secondary malignant neoplasm	synergistic	0.033166
198.3	Secondary malignant neoplasm of digestive systems	198.2	Secondary malignancy of respiratory organs	synergistic	0.0160684
198.3	Secondary malignant neoplasm of digestive systems	430	Intracranial hemorrhage	synergistic	0.0188339
198.3	Secondary malignant neoplasm of digestive systems	572	Ascites (non malignant)	synergistic	0.0406427
198.4	Secondary malignant neoplasm of liver	379.3	Aphakia and other disorders of lens	synergistic	0.0154969
198.6	Secondary malignancy of bone	288	Diseases of white blood cells	antagonistic	-0.0307136
198.6	Secondary malignancy of bone	352	Disorders of other cranial nerves	synergistic	0.0198408
198.6	Secondary malignancy of bone	471	Nasal polyps	synergistic	0.00507501
198.6	Secondary malignancy of bone	495	Asthma	synergistic	0.00342748
198.6	Secondary malignancy of bone	555.2	Ulcerative colitis	synergistic	0.00596197
198.6	Secondary malignancy of bone	563	Constipation	synergistic	0.016932
198.6	Secondary malignancy of bone	574	Cholelithiasis and cholecystitis	synergistic	0.0071207
198.6	Secondary malignancy of bone	574.1	Cholelithiasis	synergistic	0.00768056
198.6	Secondary malignancy of bone	594.1	Calculus of kidney	synergistic	0.0115228
198.6	Secondary malignancy of bone	728	Disorders of muscle, ligament, and fascia	antagonistic	-0.00452243
199	Neoplasm of uncertain behavior	292.1	Aphasia/speech disturbance	antagonistic	-0.0157025
199	Neoplasm of uncertain behavior	401.1	Essential hypertension	synergistic	0.0096084
199	Neoplasm of uncertain behavior	427.2	Atrial fibrillation and flutter	synergistic	0.00353384
202	Cancer of other lymphoid, histiocytic tissue	112	Candidiasis	synergistic	0.0088177
202	Cancer of other lymphoid, histiocytic tissue	172	Skin cancer	synergistic	0.0983733
202	Cancer of other lymphoid, histiocytic tissue	172.2	Other non-epithelial cancer of skin	synergistic	0.107286
202	Cancer of other lymphoid, histiocytic tissue	202.2	Non-Hodgkins lymphoma	synergistic	0.569786
202	Cancer of other lymphoid, histiocytic tissue	208	Benign neoplasm of colon	antagonistic	-0.00346748
202	Cancer of other lymphoid, histiocytic tissue	211	Benign neoplasm of other parts of digestive system	synergistic	0.00680481
202	Cancer of other lymphoid, histiocytic tissue	242	Thyrotoxicosis with or without goiter	synergistic	0.268889
202	Cancer of other lymphoid, histiocytic tissue	244	Hypothyroidism	synergistic	0.134404
202	Cancer of other lymphoid, histiocytic tissue	244.1	Secondary hypothyroidism	synergistic	0.308491
202	Cancer of other lymphoid, histiocytic tissue	244.4	Hypothyroidism NOS	synergistic	0.130416
202	Cancer of other lymphoid, histiocytic tissue	250.1	Type 1 diabetes	synergistic	0.174307
202	Cancer of other lymphoid, histiocytic tissue	250.2	Type 2 diabetes	synergistic	0.0652756
202	Cancer of other lymphoid, histiocytic tissue	250.23	Type 2 diabetes with ophthalmic manifestations	synergistic	0.212713
202	Cancer of other lymphoid, histiocytic tissue	250.7	Diabetic retinopathy	synergistic	0.213172
202	Cancer of other lymphoid, histiocytic tissue	272	Disorders of lipoid metabolism	synergistic	0.00565321
202	Cancer of other lymphoid, histiocytic tissue	272.1	Hyperlipidemia	synergistic	0.00563438
202	Cancer of other lymphoid, histiocytic tissue	272.11	Hypercholesterolemia	antagonistic	-0.00197037
202	Cancer of other lymphoid, histiocytic tissue	274	Gout and other crystal arthropathies	synergistic	0.0035384
202	Cancer of other lymphoid, histiocytic tissue	274.1	Gout	synergistic	0.00378221
202	Cancer of other lymphoid, histiocytic tissue	280	Iron deficiency anemias	synergistic	0.200677
202	Cancer of other lymphoid, histiocytic tissue	280.1	Iron deficiency anemias, unspecified or not due to blood loss	synergistic	0.204455
202	Cancer of other lymphoid, histiocytic tissue	281	Other deficiency anemia	synergistic	0.0609315
202	Cancer of other lymphoid, histiocytic tissue	281.1	Megaloblastic anemia	antagonistic	-0.0319644
202	Cancer of other lymphoid, histiocytic tissue	285	Other anemias	synergistic	0.265549
202	Cancer of other lymphoid, histiocytic tissue	287	Purpura and other hemorrhagic conditions	synergistic	0.236547
202	Cancer of other lymphoid, histiocytic tissue	287.3	Thrombocytopenia	synergistic	0.0903794
202	Cancer of other lymphoid, histiocytic tissue	288	Diseases of white blood cells	synergistic	0.0253394
202	Cancer of other lymphoid, histiocytic tissue	335	Multiple sclerosis	synergistic	0.0406091
202	Cancer of other lymphoid, histiocytic tissue	351	Other peripheral nerve disorders	synergistic	0.0720232
202	Cancer of other lymphoid, histiocytic tissue	366	Cataract	synergistic	0.0483629
202	Cancer of other lymphoid, histiocytic tissue	371	Inflammation of the eye	antagonistic	-0.214917
202	Cancer of other lymphoid, histiocytic tissue	371.3	Inflammation of eyelids	antagonistic	-0.213739
202	Cancer of other lymphoid, histiocytic tissue	401.1	Essential hypertension	antagonistic	-0.00286863
202	Cancer of other lymphoid, histiocytic tissue	442.1	Aortic aneurysm	synergistic	0.00909855
202	Cancer of other lymphoid, histiocytic tissue	443	Peripheral vascular disease	synergistic	0.124408
202	Cancer of other lymphoid, histiocytic tissue	454	Varicose veins	antagonistic	-0.0759233
202	Cancer of other lymphoid, histiocytic tissue	454.1	Varicose veins of lower extremity	antagonistic	-0.0731495
202	Cancer of other lymphoid, histiocytic tissue	471	Nasal polyps	antagonistic	-0.0138405
202	Cancer of other lymphoid, histiocytic tissue	477	Epistaxis or throat hemorrhage	antagonistic	-0.240471
202	Cancer of other lymphoid, histiocytic tissue	495	Asthma	synergistic	0.0216186
202	Cancer of other lymphoid, histiocytic tissue	496	Chronic airway obstruction	synergistic	0.00425911
202	Cancer of other lymphoid, histiocytic tissue	496.2	Chronic bronchitis	synergistic	0.121216
202	Cancer of other lymphoid, histiocytic tissue	496.21	Obstructive chronic bronchitis	synergistic	0.181321
202	Cancer of other lymphoid, histiocytic tissue	496.3	Bronchiectasis	synergistic	0.013746
202	Cancer of other lymphoid, histiocytic tissue	530	Diseases of esophagus	antagonistic	-0.00359041
202	Cancer of other lymphoid, histiocytic tissue	530.14	Reflux esophagitis	antagonistic	-0.00653749
202	Cancer of other lymphoid, histiocytic tissue	535	Gastritis and duodenitis	synergistic	0.0835959
202	Cancer of other lymphoid, histiocytic tissue	550	Abdominal hernia	antagonistic	-0.0740155
202	Cancer of other lymphoid, histiocytic tissue	550.1	Inguinal hernia	antagonistic	-0.105797
202	Cancer of other lymphoid, histiocytic tissue	550.2	Diaphragmatic hernia	antagonistic	-0.0416671
202	Cancer of other lymphoid, histiocytic tissue	555	Inflammatory bowel disease and other gastroenteritis and colitis	synergistic	0.00882846
202	Cancer of other lymphoid, histiocytic tissue	555.2	Ulcerative colitis	synergistic	0.0962838
202	Cancer of other lymphoid, histiocytic tissue	557	Intestinal malabsorption (non-celiac)	synergistic	0.272013
202	Cancer of other lymphoid, histiocytic tissue	557.1	Celiac disease	synergistic	0.29203
202	Cancer of other lymphoid, histiocytic tissue	559	Ileostomy status	synergistic	0.161569
202	Cancer of other lymphoid, histiocytic tissue	562	Diverticulosis and diverticulitis	antagonistic	-0.000288963
202	Cancer of other lymphoid, histiocytic tissue	562.1	Diverticulosis	antagonistic	-0.000296154
202	Cancer of other lymphoid, histiocytic tissue	580	Nephritis; nephrosis; renal sclerosis	synergistic	0.169274
202	Cancer of other lymphoid, histiocytic tissue	593	Hematuria	antagonistic	-0.20021
202	Cancer of other lymphoid, histiocytic tissue	596	Other disorders of bladder	antagonistic	-0.00820994
202	Cancer of other lymphoid, histiocytic tissue	599	Other symptoms/disorders or the urinary system	antagonistic	-0.0102397
202	Cancer of other lymphoid, histiocytic tissue	695	Erythematous conditions	synergistic	0.305538
202	Cancer of other lymphoid, histiocytic tissue	696	Psoriasis and related disorders	synergistic	0.00462478
202	Cancer of other lymphoid, histiocytic tissue	696.4	Psoriasis	synergistic	0.00506808
202	Cancer of other lymphoid, histiocytic tissue	696.41	Psoriasis vulgaris	antagonistic	-0.00887652
202	Cancer of other lymphoid, histiocytic tissue	706	Diseases of sebaceous glands	antagonistic	-0.00382003
202	Cancer of other lymphoid, histiocytic tissue	709	Diffuse diseases of connective tissue	synergistic	0.228869
202	Cancer of other lymphoid, histiocytic tissue	709.7	Unspecified diffuse connective tissue disease	synergistic	0.0261414
202	Cancer of other lymphoid, histiocytic tissue	714	Rheumatoid arthritis and other inflammatory polyarthropathies	synergistic	0.0376298
202	Cancer of other lymphoid, histiocytic tissue	714.1	Rheumatoid arthritis	synergistic	0.0334879
202	Cancer of other lymphoid, histiocytic tissue	715	Other inflammatory spondylopathies	synergistic	0.0314337
202	Cancer of other lymphoid, histiocytic tissue	717	Polymyalgia Rheumatica	antagonistic	-0.0154148
202	Cancer of other lymphoid, histiocytic tissue	722	Intervertebral disc disorders	synergistic	0.0071241
202	Cancer of other lymphoid, histiocytic tissue	735	Acquired foot deformities	antagonistic	-0.0411277
202	Cancer of other lymphoid, histiocytic tissue	735.3	Hallux valgus (Bunion)	antagonistic	-0.205245
202	Cancer of other lymphoid, histiocytic tissue	743	Osteoporosis, osteopenia and pathological fracture	synergistic	0.0949681
202	Cancer of other lymphoid, histiocytic tissue	743.1	Osteoporosis	synergistic	0.171762
202	Cancer of other lymphoid, histiocytic tissue	743.11	Osteoporosis NOS	synergistic	0.0933161
202.2	Non-Hodgkins lymphoma	112	Candidiasis	synergistic	0.0154385
202.2	Non-Hodgkins lymphoma	159	Malignant neoplasm of other and ill-defined sites within the digestive organs and peritoneum	synergistic	0.00564663
202.2	Non-Hodgkins lymphoma	172	Skin cancer	synergistic	0.117152
202.2	Non-Hodgkins lymphoma	172.2	Other non-epithelial cancer of skin	synergistic	0.132092
202.2	Non-Hodgkins lymphoma	197	Chemotherapy	synergistic	0.0156582
202.2	Non-Hodgkins lymphoma	202	Cancer of other lymphoid, histiocytic tissue	synergistic	0.569786
202.2	Non-Hodgkins lymphoma	242	Thyrotoxicosis with or without goiter	synergistic	0.347864
202.2	Non-Hodgkins lymphoma	244	Hypothyroidism	synergistic	0.168767
202.2	Non-Hodgkins lymphoma	244.1	Secondary hypothyroidism	synergistic	0.306918
202.2	Non-Hodgkins lymphoma	244.4	Hypothyroidism NOS	synergistic	0.15723
202.2	Non-Hodgkins lymphoma	250.1	Type 1 diabetes	synergistic	0.198249
202.2	Non-Hodgkins lymphoma	250.2	Type 2 diabetes	synergistic	0.0810954
202.2	Non-Hodgkins lymphoma	250.23	Type 2 diabetes with ophthalmic manifestations	synergistic	0.21595
202.2	Non-Hodgkins lymphoma	250.7	Diabetic retinopathy	synergistic	0.215944
202.2	Non-Hodgkins lymphoma	272	Disorders of lipoid metabolism	synergistic	0.0160033
202.2	Non-Hodgkins lymphoma	272.1	Hyperlipidemia	synergistic	0.0159507
202.2	Non-Hodgkins lymphoma	272.11	Hypercholesterolemia	synergistic	0.00741522
202.2	Non-Hodgkins lymphoma	278	Overweight, obesity and other hyperalimentation	antagonistic	-0.0172183
202.2	Non-Hodgkins lymphoma	278.1	Obesity	antagonistic	-0.0169854
202.2	Non-Hodgkins lymphoma	280	Iron deficiency anemias	synergistic	0.164316
202.2	Non-Hodgkins lymphoma	280.1	Iron deficiency anemias, unspecified or not due to blood loss	synergistic	0.196466
202.2	Non-Hodgkins lymphoma	281	Other deficiency anemia	synergistic	0.0254121
202.2	Non-Hodgkins lymphoma	281.1	Megaloblastic anemia	antagonistic	-0.0557254
202.2	Non-Hodgkins lymphoma	285	Other anemias	synergistic	0.281132
202.2	Non-Hodgkins lymphoma	287	Purpura and other hemorrhagic conditions	synergistic	0.207397
202.2	Non-Hodgkins lymphoma	287.3	Thrombocytopenia	synergistic	0.0717668
202.2	Non-Hodgkins lymphoma	288	Diseases of white blood cells	synergistic	0.0304741
202.2	Non-Hodgkins lymphoma	289	Other diseases of blood and blood-forming organs	synergistic	0.00805155
202.2	Non-Hodgkins lymphoma	289.4	Lymphadenitis	synergistic	0.0084994
202.2	Non-Hodgkins lymphoma	335	Multiple sclerosis	synergistic	0.00179232
202.2	Non-Hodgkins lymphoma	351	Other peripheral nerve disorders	synergistic	0.0479414
202.2	Non-Hodgkins lymphoma	366	Cataract	synergistic	0.045373
202.2	Non-Hodgkins lymphoma	371	Inflammation of the eye	antagonistic	-0.199545
202.2	Non-Hodgkins lymphoma	371.3	Inflammation of eyelids	antagonistic	-0.199893
202.2	Non-Hodgkins lymphoma	394	Rheumatic disease of the heart valves	antagonistic	-0.00756206
202.2	Non-Hodgkins lymphoma	411.9	Other acute and subacute forms of ischemic heart disease	synergistic	0.00768817
202.2	Non-Hodgkins lymphoma	427	Cardiac dysrhythmias	synergistic	0.002139
202.2	Non-Hodgkins lymphoma	443	Peripheral vascular disease	synergistic	0.0961773
202.2	Non-Hodgkins lymphoma	454	Varicose veins	antagonistic	-0.0896188
202.2	Non-Hodgkins lymphoma	454.1	Varicose veins of lower extremity	antagonistic	-0.0912014
202.2	Non-Hodgkins lymphoma	471	Nasal polyps	antagonistic	-0.00460574
202.2	Non-Hodgkins lymphoma	477	Epistaxis or throat hemorrhage	antagonistic	-0.309274
202.2	Non-Hodgkins lymphoma	495	Asthma	antagonistic	-0.0220142
202.2	Non-Hodgkins lymphoma	496	Chronic airway obstruction	synergistic	0.007552
202.2	Non-Hodgkins lymphoma	496.2	Chronic bronchitis	synergistic	0.0927679
202.2	Non-Hodgkins lymphoma	496.21	Obstructive chronic bronchitis	synergistic	0.148773
202.2	Non-Hodgkins lymphoma	514	Abnormal findings examination of lungs	synergistic	0.00644668
202.2	Non-Hodgkins lymphoma	530	Diseases of esophagus	antagonistic	-0.0028546
202.2	Non-Hodgkins lymphoma	530.14	Reflux esophagitis	antagonistic	-0.00519771
202.2	Non-Hodgkins lymphoma	535	Gastritis and duodenitis	synergistic	0.0611181
202.2	Non-Hodgkins lymphoma	537	Other disorders of stomach and duodenum	synergistic	0.00849198
202.2	Non-Hodgkins lymphoma	550	Abdominal hernia	antagonistic	-0.108976
202.2	Non-Hodgkins lymphoma	550.1	Inguinal hernia	antagonistic	-0.118725
202.2	Non-Hodgkins lymphoma	550.2	Diaphragmatic hernia	antagonistic	-0.0620295
202.2	Non-Hodgkins lymphoma	555	Inflammatory bowel disease and other gastroenteritis and colitis	synergistic	0.037375
202.2	Non-Hodgkins lymphoma	555.2	Ulcerative colitis	synergistic	0.114184
202.2	Non-Hodgkins lymphoma	557	Intestinal malabsorption (non-celiac)	synergistic	0.316658
202.2	Non-Hodgkins lymphoma	557.1	Celiac disease	synergistic	0.333055
202.2	Non-Hodgkins lymphoma	559	Ileostomy status	synergistic	0.212961
202.2	Non-Hodgkins lymphoma	562	Diverticulosis and diverticulitis	synergistic	0.00201527
202.2	Non-Hodgkins lymphoma	562.1	Diverticulosis	synergistic	0.00200621
202.2	Non-Hodgkins lymphoma	571.5	Other chronic nonalcoholic liver disease	synergistic	0.00514115
202.2	Non-Hodgkins lymphoma	580	Nephritis; nephrosis; renal sclerosis	synergistic	0.182537
202.2	Non-Hodgkins lymphoma	580.1	Glomerulonephritis	synergistic	0.0071042
202.2	Non-Hodgkins lymphoma	593	Hematuria	antagonistic	-0.255802
202.2	Non-Hodgkins lymphoma	596	Other disorders of bladder	antagonistic	-0.00786279
202.2	Non-Hodgkins lymphoma	596.1	Bladder neck obstruction	antagonistic	-0.00571452
202.2	Non-Hodgkins lymphoma	695	Erythematous conditions	synergistic	0.425966
202.2	Non-Hodgkins lymphoma	696	Psoriasis and related disorders	synergistic	0.0770405
202.2	Non-Hodgkins lymphoma	696.4	Psoriasis	synergistic	0.0772508
202.2	Non-Hodgkins lymphoma	696.41	Psoriasis vulgaris	synergistic	0.0607746
202.2	Non-Hodgkins lymphoma	706	Diseases of sebaceous glands	antagonistic	-0.00623486
202.2	Non-Hodgkins lymphoma	706.2	Sebaceous cyst	antagonistic	-0.00316397
202.2	Non-Hodgkins lymphoma	709	Diffuse diseases of connective tissue	synergistic	0.272934
202.2	Non-Hodgkins lymphoma	709.7	Unspecified diffuse connective tissue disease	synergistic	0.028656
202.2	Non-Hodgkins lymphoma	714	Rheumatoid arthritis and other inflammatory polyarthropathies	synergistic	0.0290493
202.2	Non-Hodgkins lymphoma	714.1	Rheumatoid arthritis	synergistic	0.0268628
202.2	Non-Hodgkins lymphoma	715	Other inflammatory spondylopathies	synergistic	0.0490561
202.2	Non-Hodgkins lymphoma	717	Polymyalgia Rheumatica	antagonistic	-0.0216994
202.2	Non-Hodgkins lymphoma	722	Intervertebral disc disorders	synergistic	0.00592518
202.2	Non-Hodgkins lymphoma	735	Acquired foot deformities	antagonistic	-0.0559885
202.2	Non-Hodgkins lymphoma	735.3	Hallux valgus (Bunion)	antagonistic	-0.220478
202.2	Non-Hodgkins lymphoma	743	Osteoporosis, osteopenia and pathological fracture	synergistic	0.0499643
202.2	Non-Hodgkins lymphoma	743.1	Osteoporosis	synergistic	0.148304
202.2	Non-Hodgkins lymphoma	743.11	Osteoporosis NOS	synergistic	0.0816877
204	Leukemia	216	Benign neoplasm of skin	synergistic	0.0101199
204	Leukemia	272.11	Hypercholesterolemia	antagonistic	-0.0032995
204	Leukemia	458	Hypotension	synergistic	0.0197891
204	Leukemia	458.9	Hypotension NOS	synergistic	0.0199593
204	Leukemia	550.1	Inguinal hernia	antagonistic	-0.00336299
204	Leukemia	557	Intestinal malabsorption (non-celiac)	synergistic	0.00140081
204	Leukemia	557.1	Celiac disease	synergistic	0.00134267
204	Leukemia	593	Hematuria	antagonistic	-0.00341679
204	Leukemia	696.4	Psoriasis	synergistic	0.00159426
204	Leukemia	696.41	Psoriasis vulgaris	synergistic	0.00208997
204	Leukemia	715	Other inflammatory spondylopathies	antagonistic	-0.00402208
204	Leukemia	724	Other and unspecified disorders of back	antagonistic	-0.0145146
204	Leukemia	740	Osteoarthrosis	synergistic	0.00416447
204	Leukemia	740.1	Osteoarthritis; localized	synergistic	0.00684846
208	Benign neoplasm of colon	153	Colorectal cancer	synergistic	0.257276
208	Benign neoplasm of colon	153.2	Colon cancer	synergistic	0.108756
208	Benign neoplasm of colon	153.3	Malignant neoplasm of rectum, rectosigmoid junction, and anus	synergistic	0.0945387
208	Benign neoplasm of colon	158	Neoplasm of unspecified nature of digestive system	synergistic	0.00684253
208	Benign neoplasm of colon	159	Malignant neoplasm of other and ill-defined sites within the digestive organs and peritoneum	synergistic	0.10355
208	Benign neoplasm of colon	174	Breast cancer	synergistic	0.0016979
208	Benign neoplasm of colon	189	Cancer of urinary organs (incl. kidney and bladder)	synergistic	0.0107845
208	Benign neoplasm of colon	195	Cancer, suspected or other	synergistic	0.0224805
208	Benign neoplasm of colon	195.1	Malignant neoplasm, other	synergistic	0.0217109
208	Benign neoplasm of colon	202	Cancer of other lymphoid, histiocytic tissue	antagonistic	-0.00346748
208	Benign neoplasm of colon	214	Lipoma	antagonistic	-0.00565693
208	Benign neoplasm of colon	214.1	Lipoma of skin and subcutaneous tissue	antagonistic	-0.00449129
208	Benign neoplasm of colon	216	Benign neoplasm of skin	antagonistic	-0.0197116
208	Benign neoplasm of colon	242	Thyrotoxicosis with or without goiter	antagonistic	-0.00182752
208	Benign neoplasm of colon	244	Hypothyroidism	synergistic	0.00645268
208	Benign neoplasm of colon	244.4	Hypothyroidism NOS	synergistic	0.00642596
208	Benign neoplasm of colon	250.1	Type 1 diabetes	synergistic	0.00201788
208	Benign neoplasm of colon	250.2	Type 2 diabetes	synergistic	0.00312833
208	Benign neoplasm of colon	250.23	Type 2 diabetes with ophthalmic manifestations	synergistic	0.00459132
208	Benign neoplasm of colon	250.7	Diabetic retinopathy	synergistic	0.00219778
208	Benign neoplasm of colon	272	Disorders of lipoid metabolism	antagonistic	-2.61454e-05
208	Benign neoplasm of colon	272.1	Hyperlipidemia	antagonistic	-4.46625e-06
208	Benign neoplasm of colon	272.11	Hypercholesterolemia	antagonistic	-0.000300818
208	Benign neoplasm of colon	285	Other anemias	synergistic	0.00825215
208	Benign neoplasm of colon	327	Sleep disorders	synergistic	0.0103166
208	Benign neoplasm of colon	335	Multiple sclerosis	antagonistic	-0.00137129
208	Benign neoplasm of colon	351	Other peripheral nerve disorders	synergistic	0.00273151
208	Benign neoplasm of colon	353	Nerve root and plexus disorders	antagonistic	-0.0285103
208	Benign neoplasm of colon	366	Cataract	synergistic	0.00357046
208	Benign neoplasm of colon	366.2	Senile cataract	synergistic	0.00531226
208	Benign neoplasm of colon	375	Disorders of lacrimal system	synergistic	0.00522595
208	Benign neoplasm of colon	401.1	Essential hypertension	synergistic	0.00187441
208	Benign neoplasm of colon	401.2	Hypertensive heart and/or renal disease	synergistic	0.0107702
208	Benign neoplasm of colon	401.22	Hypertensive chronic kidney disease	synergistic	0.00527979
208	Benign neoplasm of colon	411.2	Myocardial infarction	antagonistic	-0.00195118
208	Benign neoplasm of colon	411.3	Angina pectoris	synergistic	0.00189254
208	Benign neoplasm of colon	411.4	Coronary atherosclerosis	synergistic	0.00244779
208	Benign neoplasm of colon	415	Pulmonary heart disease	antagonistic	-0.0172562
208	Benign neoplasm of colon	418	Nonspecific chest pain	synergistic	0.00328753
208	Benign neoplasm of colon	427	Cardiac dysrhythmias	synergistic	0.00200477
208	Benign neoplasm of colon	428	Congestive heart failure; nonhypertensive	antagonistic	-0.0114446
208	Benign neoplasm of colon	428.2	Heart failure NOS	antagonistic	-0.0129398
208	Benign neoplasm of colon	451	Phlebitis and thrombophlebitis	antagonistic	-0.0201071
208	Benign neoplasm of colon	451.2	Phlebitis and thrombophlebitis of lower extremities	antagonistic	-0.0200673
208	Benign neoplasm of colon	454	Varicose veins	synergistic	0.00563797
208	Benign neoplasm of colon	454.1	Varicose veins of lower extremity	synergistic	0.0068569
208	Benign neoplasm of colon	455	Hemorrhoids	synergistic	0.0180975
208	Benign neoplasm of colon	458.9	Hypotension NOS	synergistic	0.00817996
208	Benign neoplasm of colon	459	Other disorders of circulatory system	antagonistic	-0.0170407
208	Benign neoplasm of colon	459.9	Circulatory disease NEC	antagonistic	-0.0169759
208	Benign neoplasm of colon	495	Asthma	synergistic	0.00442287
208	Benign neoplasm of colon	496.3	Bronchiectasis	antagonistic	-0.0124219
208	Benign neoplasm of colon	540	Appendiceal conditions	antagonistic	-0.00456112
208	Benign neoplasm of colon	540.1	Appendicitis	antagonistic	-0.00976594
208	Benign neoplasm of colon	555.2	Ulcerative colitis	synergistic	0.001931
208	Benign neoplasm of colon	557	Intestinal malabsorption (non-celiac)	synergistic	0.00217481
208	Benign neoplasm of colon	557.1	Celiac disease	synergistic	0.00222826
208	Benign neoplasm of colon	562	Diverticulosis and diverticulitis	synergistic	0.0138703
208	Benign neoplasm of colon	562.1	Diverticulosis	synergistic	0.0139144
208	Benign neoplasm of colon	564	Functional digestive disorders	synergistic	0.0141792
208	Benign neoplasm of colon	564.1	Irritable Bowel Syndrome	synergistic	0.00517042
208	Benign neoplasm of colon	564.9	Personal history of diseases of digestive system	synergistic	0.0141857
208	Benign neoplasm of colon	565	Anal and rectal conditions	synergistic	0.232943
208	Benign neoplasm of colon	565.1	Anal and rectal polyp	synergistic	0.26377
208	Benign neoplasm of colon	571.5	Other chronic nonalcoholic liver disease	antagonistic	-0.0091079
208	Benign neoplasm of colon	572	Ascites (non malignant)	synergistic	0.00964118
208	Benign neoplasm of colon	574	Cholelithiasis and cholecystitis	synergistic	0.000443976
208	Benign neoplasm of colon	574.1	Cholelithiasis	antagonistic	-0.000627418
208	Benign neoplasm of colon	577	Diseases of pancreas	synergistic	0.00646779
208	Benign neoplasm of colon	585.3	Chronic renal failure [CKD]	synergistic	0.00963683
208	Benign neoplasm of colon	590	Pyelonephritis	synergistic	0.00529353
208	Benign neoplasm of colon	593	Hematuria	synergistic	0.00272995
208	Benign neoplasm of colon	594	Urinary calculus	synergistic	0.00645241
208	Benign neoplasm of colon	599.4	Urinary incontinence	antagonistic	-0.00977127
208	Benign neoplasm of colon	686.1	Carbuncle and furuncle	antagonistic	-0.00542568
208	Benign neoplasm of colon	696	Psoriasis and related disorders	synergistic	0.0104461
208	Benign neoplasm of colon	696.4	Psoriasis	synergistic	0.0104218
208	Benign neoplasm of colon	696.41	Psoriasis vulgaris	synergistic	0.0104071
208	Benign neoplasm of colon	714	Rheumatoid arthritis and other inflammatory polyarthropathies	synergistic	0.00263459
208	Benign neoplasm of colon	714.1	Rheumatoid arthritis	synergistic	0.00248899
208	Benign neoplasm of colon	715	Other inflammatory spondylopathies	synergistic	0.00935479
208	Benign neoplasm of colon	716	Other arthropathies	synergistic	0.00203643
208	Benign neoplasm of colon	716.9	Arthropathy NOS	synergistic	0.0021441
208	Benign neoplasm of colon	728	Disorders of muscle, ligament, and fascia	synergistic	0.000986627
208	Benign neoplasm of colon	728.7	Fasciitis	synergistic	0.00125373
208	Benign neoplasm of colon	728.71	Contracture of palmar fascia [Dupuytren's disease]	synergistic	0.00103521
208	Benign neoplasm of colon	735	Acquired foot deformities	synergistic	0.00390978
208	Benign neoplasm of colon	735.2	Acquired toe deformities	synergistic	0.00562008
208	Benign neoplasm of colon	740	Osteoarthrosis	synergistic	0.00166736
208	Benign neoplasm of colon	740.1	Osteoarthritis; localized	synergistic	0.00198914
208	Benign neoplasm of colon	743	Osteoporosis, osteopenia and pathological fracture	synergistic	0.0035021
208	Benign neoplasm of colon	743.1	Osteoporosis	synergistic	0.00652766
208	Benign neoplasm of colon	743.11	Osteoporosis NOS	synergistic	0.00692762
211	Benign neoplasm of other parts of digestive system	174	Breast cancer	synergistic	0.00830209
211	Benign neoplasm of other parts of digestive system	202	Cancer of other lymphoid, histiocytic tissue	synergistic	0.00680481
211	Benign neoplasm of other parts of digestive system	242	Thyrotoxicosis with or without goiter	antagonistic	-0.0123491
211	Benign neoplasm of other parts of digestive system	244	Hypothyroidism	antagonistic	-0.00396587
211	Benign neoplasm of other parts of digestive system	244.1	Secondary hypothyroidism	antagonistic	-0.00609345
211	Benign neoplasm of other parts of digestive system	244.4	Hypothyroidism NOS	antagonistic	-0.00353388
211	Benign neoplasm of other parts of digestive system	250.1	Type 1 diabetes	antagonistic	-0.000259917
211	Benign neoplasm of other parts of digestive system	250.7	Diabetic retinopathy	antagonistic	-0.00261196
211	Benign neoplasm of other parts of digestive system	272	Disorders of lipoid metabolism	synergistic	0.00824343
211	Benign neoplasm of other parts of digestive system	272.1	Hyperlipidemia	synergistic	0.00837468
211	Benign neoplasm of other parts of digestive system	272.11	Hypercholesterolemia	synergistic	0.0114173
211	Benign neoplasm of other parts of digestive system	274.1	Gout	antagonistic	-0.00384729
211	Benign neoplasm of other parts of digestive system	275	Disorders of mineral metabolism	antagonistic	-0.00156851
211	Benign neoplasm of other parts of digestive system	287	Purpura and other hemorrhagic conditions	antagonistic	-0.0283332
211	Benign neoplasm of other parts of digestive system	287.3	Thrombocytopenia	antagonistic	-0.0320628
211	Benign neoplasm of other parts of digestive system	335	Multiple sclerosis	antagonistic	-0.00803068
211	Benign neoplasm of other parts of digestive system	366	Cataract	synergistic	0.00540611
211	Benign neoplasm of other parts of digestive system	366.2	Senile cataract	synergistic	0.00852063
211	Benign neoplasm of other parts of digestive system	401.1	Essential hypertension	synergistic	0.00537474
211	Benign neoplasm of other parts of digestive system	411.1	Unstable angina (intermediate coronary syndrome)	synergistic	0.0118188
211	Benign neoplasm of other parts of digestive system	411.4	Coronary atherosclerosis	antagonistic	-6.85996e-05
211	Benign neoplasm of other parts of digestive system	454	Varicose veins	antagonistic	-0.00306049
211	Benign neoplasm of other parts of digestive system	454.1	Varicose veins of lower extremity	antagonistic	-0.0029609
211	Benign neoplasm of other parts of digestive system	477	Epistaxis or throat hemorrhage	synergistic	0.0136292
211	Benign neoplasm of other parts of digestive system	495	Asthma	synergistic	0.00272976
211	Benign neoplasm of other parts of digestive system	530	Diseases of esophagus	synergistic	0.0184278
211	Benign neoplasm of other parts of digestive system	530.1	Esophagitis, GERD and related diseases	synergistic	0.0189777
211	Benign neoplasm of other parts of digestive system	550	Abdominal hernia	synergistic	0.00398832
211	Benign neoplasm of other parts of digestive system	550.2	Diaphragmatic hernia	synergistic	0.0132873
211	Benign neoplasm of other parts of digestive system	557	Intestinal malabsorption (non-celiac)	antagonistic	-0.00862811
211	Benign neoplasm of other parts of digestive system	557.1	Celiac disease	antagonistic	-0.00840847
211	Benign neoplasm of other parts of digestive system	574.1	Cholelithiasis	antagonistic	-0.00663049
211	Benign neoplasm of other parts of digestive system	574.12	Cholelithiasis with other cholecystitis	antagonistic	-0.00520741
211	Benign neoplasm of other parts of digestive system	586.2	Cyst of kidney, acquired	antagonistic	-0.0123836
211	Benign neoplasm of other parts of digestive system	593	Hematuria	synergistic	0.0152316
211	Benign neoplasm of other parts of digestive system	594	Urinary calculus	synergistic	0.00534294
211	Benign neoplasm of other parts of digestive system	599	Other symptoms/disorders or the urinary system	synergistic	0.0114954
211	Benign neoplasm of other parts of digestive system	696	Psoriasis and related disorders	synergistic	0.00683116
211	Benign neoplasm of other parts of digestive system	696.4	Psoriasis	synergistic	0.00667204
211	Benign neoplasm of other parts of digestive system	696.41	Psoriasis vulgaris	synergistic	0.00637157
211	Benign neoplasm of other parts of digestive system	709	Diffuse diseases of connective tissue	antagonistic	-0.0107287
211	Benign neoplasm of other parts of digestive system	714	Rheumatoid arthritis and other inflammatory polyarthropathies	synergistic	0.00249771
211	Benign neoplasm of other parts of digestive system	714.1	Rheumatoid arthritis	synergistic	0.00224695
211	Benign neoplasm of other parts of digestive system	715	Other inflammatory spondylopathies	synergistic	0.0108769
211	Benign neoplasm of other parts of digestive system	716	Other arthropathies	synergistic	0.0059347
211	Benign neoplasm of other parts of digestive system	716.9	Arthropathy NOS	synergistic	0.0237944
211	Benign neoplasm of other parts of digestive system	735.2	Acquired toe deformities	synergistic	0.00861474
211	Benign neoplasm of other parts of digestive system	738	Other acquired musculoskeletal deformity	synergistic	0.0124739
211	Benign neoplasm of other parts of digestive system	742	Derangement of joint, non-traumatic	synergistic	0.0107569
211	Benign neoplasm of other parts of digestive system	742.9	Other derangement of joint	synergistic	0.011297
214	Lipoma	172	Skin cancer	synergistic	0.0091886
214	Lipoma	172.2	Other non-epithelial cancer of skin	synergistic	0.00473701
214	Lipoma	195	Cancer, suspected or other	synergistic	0.0263556
214	Lipoma	195.1	Malignant neoplasm, other	synergistic	0.0244591
214	Lipoma	208	Benign neoplasm of colon	antagonistic	-0.00565693
214	Lipoma	214.1	Lipoma of skin and subcutaneous tissue	synergistic	0.390784
214	Lipoma	216	Benign neoplasm of skin	synergistic	0.0506552
214	Lipoma	242	Thyrotoxicosis with or without goiter	antagonistic	-0.00516097
214	Lipoma	244	Hypothyroidism	antagonistic	-0.00532442
214	Lipoma	244.1	Secondary hypothyroidism	antagonistic	-0.00859371
214	Lipoma	244.4	Hypothyroidism NOS	antagonistic	-0.00520107
214	Lipoma	250.1	Type 1 diabetes	antagonistic	-0.00189449
214	Lipoma	272	Disorders of lipoid metabolism	synergistic	0.00361866
214	Lipoma	272.1	Hyperlipidemia	synergistic	0.00355993
214	Lipoma	272.11	Hypercholesterolemia	synergistic	0.00379446
214	Lipoma	366	Cataract	antagonistic	-0.0193872
214	Lipoma	401.1	Essential hypertension	synergistic	0.00821916
214	Lipoma	411.2	Myocardial infarction	synergistic	0.00514988
214	Lipoma	415	Pulmonary heart disease	synergistic	0.0558356
214	Lipoma	427	Cardiac dysrhythmias	synergistic	0.0133847
214	Lipoma	427.2	Atrial fibrillation and flutter	synergistic	0.0121642
214	Lipoma	428	Congestive heart failure; nonhypertensive	synergistic	0.0144189
214	Lipoma	428.2	Heart failure NOS	synergistic	0.0161999
214	Lipoma	451	Phlebitis and thrombophlebitis	synergistic	0.0926187
214	Lipoma	451.2	Phlebitis and thrombophlebitis of lower extremities	synergistic	0.094032
214	Lipoma	454	Varicose veins	synergistic	0.00374127
214	Lipoma	454.1	Varicose veins of lower extremity	synergistic	0.00357788
214	Lipoma	455	Hemorrhoids	antagonistic	-0.0139996
214	Lipoma	459	Other disorders of circulatory system	synergistic	0.0769626
214	Lipoma	459.9	Circulatory disease NEC	synergistic	0.0773582
214	Lipoma	550.1	Inguinal hernia	synergistic	0.00333069
214	Lipoma	557	Intestinal malabsorption (non-celiac)	antagonistic	-0.00339238
214	Lipoma	557.1	Celiac disease	antagonistic	-0.00330211
214	Lipoma	562	Diverticulosis and diverticulitis	antagonistic	-0.00628358
214	Lipoma	562.1	Diverticulosis	antagonistic	-0.00631254
214	Lipoma	564	Functional digestive disorders	antagonistic	-0.0120462
214	Lipoma	564.9	Personal history of diseases of digestive system	antagonistic	-0.0115525
214	Lipoma	580.1	Glomerulonephritis	antagonistic	-0.0177465
214	Lipoma	695	Erythematous conditions	antagonistic	-0.00556615
214	Lipoma	696	Psoriasis and related disorders	synergistic	0.00195478
214	Lipoma	696.4	Psoriasis	synergistic	0.0019951
214	Lipoma	696.41	Psoriasis vulgaris	synergistic	0.00235439
214	Lipoma	702	Degenerative skin conditions and other dermatoses	antagonistic	-0.0224436
214	Lipoma	702.2	Seborrheic keratosis	antagonistic	-0.0379632
214	Lipoma	704	Diseases of hair and hair follicles	synergistic	0.00889359
214	Lipoma	706	Diseases of sebaceous glands	synergistic	0.00814576
214	Lipoma	706.2	Sebaceous cyst	synergistic	0.00791319
214	Lipoma	709	Diffuse diseases of connective tissue	antagonistic	-0.00474269
214	Lipoma	728.71	Contracture of palmar fascia [Dupuytren's disease]	synergistic	0.00681305
214	Lipoma	729	Other disorders of soft tissues	synergistic	0.0210871
214.1	Lipoma of skin and subcutaneous tissue	172	Skin cancer	synergistic	0.00757313
214.1	Lipoma of skin and subcutaneous tissue	172.2	Other non-epithelial cancer of skin	synergistic	0.00376788
214.1	Lipoma of skin and subcutaneous tissue	195	Cancer, suspected or other	synergistic	0.022466
214.1	Lipoma of skin and subcutaneous tissue	195.1	Malignant neoplasm, other	synergistic	0.0208494
214.1	Lipoma of skin and subcutaneous tissue	208	Benign neoplasm of colon	antagonistic	-0.00449129
214.1	Lipoma of skin and subcutaneous tissue	214	Lipoma	synergistic	0.390784
214.1	Lipoma of skin and subcutaneous tissue	216	Benign neoplasm of skin	synergistic	0.0524784
214.1	Lipoma of skin and subcutaneous tissue	272	Disorders of lipoid metabolism	synergistic	0.000285383
214.1	Lipoma of skin and subcutaneous tissue	272.1	Hyperlipidemia	synergistic	0.000278635
214.1	Lipoma of skin and subcutaneous tissue	272.11	Hypercholesterolemia	synergistic	0.0005195
214.1	Lipoma of skin and subcutaneous tissue	366	Cataract	antagonistic	-0.0160058
214.1	Lipoma of skin and subcutaneous tissue	401.1	Essential hypertension	synergistic	0.00526883
214.1	Lipoma of skin and subcutaneous tissue	411.2	Myocardial infarction	synergistic	0.00408872
214.1	Lipoma of skin and subcutaneous tissue	415	Pulmonary heart disease	synergistic	0.0460169
214.1	Lipoma of skin and subcutaneous tissue	427	Cardiac dysrhythmias	synergistic	0.0115172
214.1	Lipoma of skin and subcutaneous tissue	427.2	Atrial fibrillation and flutter	synergistic	0.0104638
214.1	Lipoma of skin and subcutaneous tissue	428	Congestive heart failure; nonhypertensive	synergistic	0.0114478
214.1	Lipoma of skin and subcutaneous tissue	428.2	Heart failure NOS	synergistic	0.0128619
214.1	Lipoma of skin and subcutaneous tissue	451	Phlebitis and thrombophlebitis	synergistic	0.0763872
214.1	Lipoma of skin and subcutaneous tissue	451.2	Phlebitis and thrombophlebitis of lower extremities	synergistic	0.0776077
214.1	Lipoma of skin and subcutaneous tissue	454	Varicose veins	synergistic	0.00297036
214.1	Lipoma of skin and subcutaneous tissue	454.1	Varicose veins of lower extremity	synergistic	0.00284064
214.1	Lipoma of skin and subcutaneous tissue	455	Hemorrhoids	antagonistic	-0.0111149
214.1	Lipoma of skin and subcutaneous tissue	459	Other disorders of circulatory system	synergistic	0.0637972
214.1	Lipoma of skin and subcutaneous tissue	459.9	Circulatory disease NEC	synergistic	0.0641379
214.1	Lipoma of skin and subcutaneous tissue	562	Diverticulosis and diverticulitis	antagonistic	-0.00498881
214.1	Lipoma of skin and subcutaneous tissue	562.1	Diverticulosis	antagonistic	-0.0050118
214.1	Lipoma of skin and subcutaneous tissue	564	Functional digestive disorders	antagonistic	-0.00956401
214.1	Lipoma of skin and subcutaneous tissue	564.9	Personal history of diseases of digestive system	antagonistic	-0.00917207
214.1	Lipoma of skin and subcutaneous tissue	580.1	Glomerulonephritis	antagonistic	-0.0127257
214.1	Lipoma of skin and subcutaneous tissue	687.1	Rash and other nonspecific skin eruption	antagonistic	-0.0150679
214.1	Lipoma of skin and subcutaneous tissue	702	Degenerative skin conditions and other dermatoses	antagonistic	-0.00787388
214.1	Lipoma of skin and subcutaneous tissue	702.2	Seborrheic keratosis	antagonistic	-0.0141381
214.1	Lipoma of skin and subcutaneous tissue	704	Diseases of hair and hair follicles	synergistic	0.00772467
214.1	Lipoma of skin and subcutaneous tissue	706	Diseases of sebaceous glands	synergistic	0.00707513
214.1	Lipoma of skin and subcutaneous tissue	706.2	Sebaceous cyst	synergistic	0.00687313
214.1	Lipoma of skin and subcutaneous tissue	722	Intervertebral disc disorders	antagonistic	-0.00832082
214.1	Lipoma of skin and subcutaneous tissue	728.71	Contracture of palmar fascia [Dupuytren's disease]	synergistic	0.00529774
214.1	Lipoma of skin and subcutaneous tissue	729	Other disorders of soft tissues	synergistic	0.017973
214.1	Lipoma of skin and subcutaneous tissue	747.13	Congenital anomalies of great vessels	synergistic	0.0108775
215	Other benign neoplasm of connective and other soft tissue	250.2	Type 2 diabetes	antagonistic	-0.00428933
215	Other benign neoplasm of connective and other soft tissue	586	Other disorders of the kidney and ureters	antagonistic	-0.0180865
215	Other benign neoplasm of connective and other soft tissue	721	Spondylosis and allied disorders	antagonistic	-0.0128105
215	Other benign neoplasm of connective and other soft tissue	722	Intervertebral disc disorders	antagonistic	-0.0143767
216	Benign neoplasm of skin	172	Skin cancer	synergistic	0.101008
216	Benign neoplasm of skin	172.2	Other non-epithelial cancer of skin	synergistic	0.0588585
216	Benign neoplasm of skin	195	Cancer, suspected or other	synergistic	0.0787492
216	Benign neoplasm of skin	195.1	Malignant neoplasm, other	synergistic	0.0883368
216	Benign neoplasm of skin	204	Leukemia	synergistic	0.0101199
216	Benign neoplasm of skin	208	Benign neoplasm of colon	antagonistic	-0.0197116
216	Benign neoplasm of skin	214	Lipoma	synergistic	0.0506552
216	Benign neoplasm of skin	214.1	Lipoma of skin and subcutaneous tissue	synergistic	0.0524784
216	Benign neoplasm of skin	229	Benign neoplasm of unspecified sites	synergistic	0.138901
216	Benign neoplasm of skin	272	Disorders of lipoid metabolism	synergistic	0.00601062
216	Benign neoplasm of skin	272.1	Hyperlipidemia	synergistic	0.00310304
216	Benign neoplasm of skin	272.11	Hypercholesterolemia	synergistic	0.00301584
216	Benign neoplasm of skin	327	Sleep disorders	antagonistic	-0.0194296
216	Benign neoplasm of skin	401.1	Essential hypertension	synergistic	0.00620806
216	Benign neoplasm of skin	411.4	Coronary atherosclerosis	synergistic	0.00308606
216	Benign neoplasm of skin	427	Cardiac dysrhythmias	synergistic	0.00826637
216	Benign neoplasm of skin	427.2	Atrial fibrillation and flutter	synergistic	0.00749434
216	Benign neoplasm of skin	454	Varicose veins	antagonistic	-0.00778383
216	Benign neoplasm of skin	454.1	Varicose veins of lower extremity	antagonistic	-0.0102296
216	Benign neoplasm of skin	471	Nasal polyps	antagonistic	-0.00352983
216	Benign neoplasm of skin	507	Pleurisy; pleural effusion	antagonistic	-0.0134455
216	Benign neoplasm of skin	550.1	Inguinal hernia	antagonistic	-0.00258401
216	Benign neoplasm of skin	574.11	Cholelithiasis with acute cholecystitis	synergistic	0.00830041
216	Benign neoplasm of skin	689	Disorder of skin and subcutaneous tissue NOS	synergistic	0.0306347
216	Benign neoplasm of skin	696	Psoriasis and related disorders	antagonistic	-0.00105529
216	Benign neoplasm of skin	696.4	Psoriasis	antagonistic	-0.00106993
216	Benign neoplasm of skin	701.2	Scar conditions and fibrosis of skin	synergistic	0.0109613
216	Benign neoplasm of skin	702	Degenerative skin conditions and other dermatoses	synergistic	0.14123
216	Benign neoplasm of skin	702.1	Actinic keratosis	synergistic	0.17008
216	Benign neoplasm of skin	704	Diseases of hair and hair follicles	synergistic	0.00590138
216	Benign neoplasm of skin	706	Diseases of sebaceous glands	synergistic	0.00540515
216	Benign neoplasm of skin	706.2	Sebaceous cyst	synergistic	0.00525083
216	Benign neoplasm of skin	716	Other arthropathies	antagonistic	-0.00397608
216	Benign neoplasm of skin	728	Disorders of muscle, ligament, and fascia	antagonistic	-0.00343077
216	Benign neoplasm of skin	728.7	Fasciitis	antagonistic	-0.00283845
216	Benign neoplasm of skin	728.71	Contracture of palmar fascia [Dupuytren's disease]	antagonistic	-0.00291343
228	Hemangioma and lymphangioma, any site	172	Skin cancer	synergistic	0.00349122
228	Hemangioma and lymphangioma, any site	172.2	Other non-epithelial cancer of skin	synergistic	0.0035063
228	Hemangioma and lymphangioma, any site	244	Hypothyroidism	antagonistic	-0.00965504
228	Hemangioma and lymphangioma, any site	244.4	Hypothyroidism NOS	antagonistic	-0.00927473
228	Hemangioma and lymphangioma, any site	250.1	Type 1 diabetes	antagonistic	-0.00185494
228	Hemangioma and lymphangioma, any site	272	Disorders of lipoid metabolism	synergistic	0.00288076
228	Hemangioma and lymphangioma, any site	272.1	Hyperlipidemia	synergistic	0.00293197
228	Hemangioma and lymphangioma, any site	401.1	Essential hypertension	synergistic	0.00206389
228	Hemangioma and lymphangioma, any site	411.4	Coronary atherosclerosis	synergistic	0.00376389
228	Hemangioma and lymphangioma, any site	557	Intestinal malabsorption (non-celiac)	antagonistic	-0.0014559
228	Hemangioma and lymphangioma, any site	557.1	Celiac disease	antagonistic	-0.001464
228	Hemangioma and lymphangioma, any site	575	Other biliary tract disease	synergistic	0.0130863
228	Hemangioma and lymphangioma, any site	575.8	Other disorders of biliary tract	synergistic	0.0142513
228	Hemangioma and lymphangioma, any site	593	Hematuria	synergistic	0.00388783
228	Hemangioma and lymphangioma, any site	696	Psoriasis and related disorders	antagonistic	-0.00499339
228	Hemangioma and lymphangioma, any site	696.4	Psoriasis	antagonistic	-0.00504271
228	Hemangioma and lymphangioma, any site	696.41	Psoriasis vulgaris	antagonistic	-0.0045168
228	Hemangioma and lymphangioma, any site	714.1	Rheumatoid arthritis	antagonistic	-0.00622731
228	Hemangioma and lymphangioma, any site	715	Other inflammatory spondylopathies	antagonistic	-0.00633069
229	Benign neoplasm of unspecified sites	172	Skin cancer	antagonistic	-0.0470916
229	Benign neoplasm of unspecified sites	172.2	Other non-epithelial cancer of skin	antagonistic	-0.0585247
229	Benign neoplasm of unspecified sites	216	Benign neoplasm of skin	synergistic	0.138901
229	Benign neoplasm of unspecified sites	242	Thyrotoxicosis with or without goiter	synergistic	0.00225491
229	Benign neoplasm of unspecified sites	244	Hypothyroidism	synergistic	0.000300233
229	Benign neoplasm of unspecified sites	244.4	Hypothyroidism NOS	synergistic	0.00019455
229	Benign neoplasm of unspecified sites	272	Disorders of lipoid metabolism	synergistic	0.00852377
229	Benign neoplasm of unspecified sites	272.1	Hyperlipidemia	synergistic	0.00434076
229	Benign neoplasm of unspecified sites	272.11	Hypercholesterolemia	synergistic	0.00421878
229	Benign neoplasm of unspecified sites	401.1	Essential hypertension	synergistic	0.00204562
229	Benign neoplasm of unspecified sites	411.4	Coronary atherosclerosis	synergistic	0.0260155
229	Benign neoplasm of unspecified sites	411.8	Other chronic ischemic heart disease, unspecified	synergistic	0.0209186
229	Benign neoplasm of unspecified sites	471	Nasal polyps	antagonistic	-0.00680741
229	Benign neoplasm of unspecified sites	557	Intestinal malabsorption (non-celiac)	synergistic	0.000898948
229	Benign neoplasm of unspecified sites	557.1	Celiac disease	synergistic	0.000879284
229	Benign neoplasm of unspecified sites	599.5	Frequency of urination and polyuria	synergistic	0.0101316
229	Benign neoplasm of unspecified sites	696	Psoriasis and related disorders	antagonistic	-0.00302814
229	Benign neoplasm of unspecified sites	696.4	Psoriasis	antagonistic	-0.00298484
229	Benign neoplasm of unspecified sites	696.41	Psoriasis vulgaris	antagonistic	-0.00316657
229	Benign neoplasm of unspecified sites	702.1	Actinic keratosis	antagonistic	-0.00921551
241	Nontoxic nodular goiter	174	Breast cancer	synergistic	0.019102
241	Nontoxic nodular goiter	242	Thyrotoxicosis with or without goiter	synergistic	0.00504521
241	Nontoxic nodular goiter	244	Hypothyroidism	synergistic	0.0136732
241	Nontoxic nodular goiter	244.1	Secondary hypothyroidism	synergistic	0.0628636
241	Nontoxic nodular goiter	244.4	Hypothyroidism NOS	synergistic	0.0101666
241	Nontoxic nodular goiter	272	Disorders of lipoid metabolism	antagonistic	-0.00202146
241	Nontoxic nodular goiter	272.1	Hyperlipidemia	antagonistic	-0.0020059
241	Nontoxic nodular goiter	272.11	Hypercholesterolemia	antagonistic	-0.00210361
241	Nontoxic nodular goiter	285	Other anemias	antagonistic	-0.00330147
241	Nontoxic nodular goiter	306	Other mental disorder	synergistic	0.00515977
241	Nontoxic nodular goiter	366	Cataract	synergistic	0.00384383
241	Nontoxic nodular goiter	401.1	Essential hypertension	antagonistic	-0.00111773
241	Nontoxic nodular goiter	427.7	Tachycardia NOS	synergistic	0.0170896
241	Nontoxic nodular goiter	454.1	Varicose veins of lower extremity	antagonistic	-0.0020532
241	Nontoxic nodular goiter	562	Diverticulosis and diverticulitis	antagonistic	-0.00232045
241	Nontoxic nodular goiter	562.1	Diverticulosis	antagonistic	-0.00232165
241	Nontoxic nodular goiter	597.1	Urethral stricture (not specified as infectious)	antagonistic	-0.0897311
241	Nontoxic nodular goiter	722	Intervertebral disc disorders	antagonistic	-0.0152267
242	Thyrotoxicosis with or without goiter	112	Candidiasis	synergistic	0.0168363
242	Thyrotoxicosis with or without goiter	159	Malignant neoplasm of other and ill-defined sites within the digestive organs and peritoneum	synergistic	0.00386493
242	Thyrotoxicosis with or without goiter	165.1	Cancer of bronchus; lung	synergistic	0.00279426
242	Thyrotoxicosis with or without goiter	172	Skin cancer	synergistic	0.0391311
242	Thyrotoxicosis with or without goiter	172.2	Other non-epithelial cancer of skin	synergistic	0.0296741
242	Thyrotoxicosis with or without goiter	197	Chemotherapy	synergistic	0.0118756
242	Thyrotoxicosis with or without goiter	202	Cancer of other lymphoid, histiocytic tissue	synergistic	0.268889
242	Thyrotoxicosis with or without goiter	202.2	Non-Hodgkins lymphoma	synergistic	0.347864
242	Thyrotoxicosis with or without goiter	208	Benign neoplasm of colon	antagonistic	-0.00182752
242	Thyrotoxicosis with or without goiter	211	Benign neoplasm of other parts of digestive system	antagonistic	-0.0123491
242	Thyrotoxicosis with or without goiter	214	Lipoma	antagonistic	-0.00516097
242	Thyrotoxicosis with or without goiter	229	Benign neoplasm of unspecified sites	synergistic	0.00225491
242	Thyrotoxicosis with or without goiter	241	Nontoxic nodular goiter	synergistic	0.00504521
242	Thyrotoxicosis with or without goiter	244	Hypothyroidism	synergistic	0.505498
242	Thyrotoxicosis with or without goiter	244.1	Secondary hypothyroidism	synergistic	0.406248
242	Thyrotoxicosis with or without goiter	244.4	Hypothyroidism NOS	synergistic	0.484763
242	Thyrotoxicosis with or without goiter	250.1	Type 1 diabetes	synergistic	0.578539
242	Thyrotoxicosis with or without goiter	250.2	Type 2 diabetes	synergistic	0.152844
242	Thyrotoxicosis with or without goiter	250.23	Type 2 diabetes with ophthalmic manifestations	synergistic	0.45057
242	Thyrotoxicosis with or without goiter	250.7	Diabetic retinopathy	synergistic	0.465012
242	Thyrotoxicosis with or without goiter	261	Vitamin deficiency	synergistic	0.00708189
242	Thyrotoxicosis with or without goiter	272	Disorders of lipoid metabolism	antagonistic	-0.0213924
242	Thyrotoxicosis with or without goiter	272.1	Hyperlipidemia	antagonistic	-0.0225361
242	Thyrotoxicosis with or without goiter	272.11	Hypercholesterolemia	antagonistic	-0.0273289
242	Thyrotoxicosis with or without goiter	275	Disorders of mineral metabolism	antagonistic	-0.00440649
242	Thyrotoxicosis with or without goiter	280	Iron deficiency anemias	synergistic	0.321202
242	Thyrotoxicosis with or without goiter	280.1	Iron deficiency anemias, unspecified or not due to blood loss	synergistic	0.369635
242	Thyrotoxicosis with or without goiter	281	Other deficiency anemia	synergistic	0.0785093
242	Thyrotoxicosis with or without goiter	281.1	Megaloblastic anemia	synergistic	0.0413578
242	Thyrotoxicosis with or without goiter	285	Other anemias	synergistic	0.589009
242	Thyrotoxicosis with or without goiter	287	Purpura and other hemorrhagic conditions	synergistic	0.248834
242	Thyrotoxicosis with or without goiter	287.3	Thrombocytopenia	synergistic	0.119472
242	Thyrotoxicosis with or without goiter	288	Diseases of white blood cells	synergistic	0.0181125
242	Thyrotoxicosis with or without goiter	292	Neurological disorders	synergistic	0.00596198
242	Thyrotoxicosis with or without goiter	296	Mood disorders	antagonistic	-0.00254588
242	Thyrotoxicosis with or without goiter	296.2	Depression	antagonistic	-0.0024618
242	Thyrotoxicosis with or without goiter	300	Anxiety disorders	antagonistic	-0.0176782
242	Thyrotoxicosis with or without goiter	300.1	Anxiety disorder	antagonistic	-0.0105451
242	Thyrotoxicosis with or without goiter	318	Tobacco use disorder	antagonistic	-0.00341098
242	Thyrotoxicosis with or without goiter	332	Parkinson's disease	antagonistic	-0.00506405
242	Thyrotoxicosis with or without goiter	335	Multiple sclerosis	synergistic	0.0723711
242	Thyrotoxicosis with or without goiter	348	Other conditions of brain	synergistic	0.00284334
242	Thyrotoxicosis with or without goiter	351	Other peripheral nerve disorders	synergistic	0.0712957
242	Thyrotoxicosis with or without goiter	352	Disorders of other cranial nerves	synergistic	0.00321998
242	Thyrotoxicosis with or without goiter	365	Glaucoma	antagonistic	-0.00434332
242	Thyrotoxicosis with or without goiter	366	Cataract	synergistic	0.108273
242	Thyrotoxicosis with or without goiter	368	Visual disturbances	synergistic	0.00408519
242	Thyrotoxicosis with or without goiter	371	Inflammation of the eye	antagonistic	-0.324665
242	Thyrotoxicosis with or without goiter	371.3	Inflammation of eyelids	antagonistic	-0.299945
242	Thyrotoxicosis with or without goiter	374	Other disorders of eyelids	synergistic	0.00383069
242	Thyrotoxicosis with or without goiter	379.2	Disorders of vitreous body	synergistic	0.00519297
242	Thyrotoxicosis with or without goiter	401.1	Essential hypertension	antagonistic	-0.00392566
242	Thyrotoxicosis with or without goiter	401.2	Hypertensive heart and/or renal disease	synergistic	0.00259568
242	Thyrotoxicosis with or without goiter	411.1	Unstable angina (intermediate coronary syndrome)	antagonistic	-0.00448818
242	Thyrotoxicosis with or without goiter	411.2	Myocardial infarction	antagonistic	-0.00156212
242	Thyrotoxicosis with or without goiter	411.3	Angina pectoris	antagonistic	-0.00046074
242	Thyrotoxicosis with or without goiter	411.4	Coronary atherosclerosis	antagonistic	-0.00105104
242	Thyrotoxicosis with or without goiter	411.8	Other chronic ischemic heart disease, unspecified	antagonistic	-0.00268819
242	Thyrotoxicosis with or without goiter	411.9	Other acute and subacute forms of ischemic heart disease	synergistic	0.00536267
242	Thyrotoxicosis with or without goiter	418	Nonspecific chest pain	synergistic	0.00164287
242	Thyrotoxicosis with or without goiter	420	Carditis	antagonistic	-0.00258031
242	Thyrotoxicosis with or without goiter	427	Cardiac dysrhythmias	synergistic	0.00162228
242	Thyrotoxicosis with or without goiter	427.7	Tachycardia NOS	synergistic	0.00884966
242	Thyrotoxicosis with or without goiter	428.1	Congestive heart failure (CHF) NOS	synergistic	0.00272238
242	Thyrotoxicosis with or without goiter	433.21	Cerebral artery occlusion, with cerebral infarction	synergistic	0.00494456
242	Thyrotoxicosis with or without goiter	440	Atherosclerosis	synergistic	0.00497994
242	Thyrotoxicosis with or without goiter	442	Other aneurysm	synergistic	0.0024319
242	Thyrotoxicosis with or without goiter	443	Peripheral vascular disease	synergistic	0.241
242	Thyrotoxicosis with or without goiter	443.9	Peripheral vascular disease, unspecified	synergistic	0.0598154
242	Thyrotoxicosis with or without goiter	454	Varicose veins	antagonistic	-0.228756
242	Thyrotoxicosis with or without goiter	454.1	Varicose veins of lower extremity	antagonistic	-0.223383
242	Thyrotoxicosis with or without goiter	455	Hemorrhoids	antagonistic	-0.00170623
242	Thyrotoxicosis with or without goiter	471	Nasal polyps	synergistic	0.0820243
242	Thyrotoxicosis with or without goiter	475	Chronic sinusitis	antagonistic	-0.00843512
242	Thyrotoxicosis with or without goiter	477	Epistaxis or throat hemorrhage	antagonistic	-0.344819
242	Thyrotoxicosis with or without goiter	495	Asthma	synergistic	0.189805
242	Thyrotoxicosis with or without goiter	496	Chronic airway obstruction	synergistic	0.0205296
242	Thyrotoxicosis with or without goiter	496.2	Chronic bronchitis	synergistic	0.165846
242	Thyrotoxicosis with or without goiter	496.21	Obstructive chronic bronchitis	synergistic	0.246233
242	Thyrotoxicosis with or without goiter	496.3	Bronchiectasis	synergistic	0.0741562
242	Thyrotoxicosis with or without goiter	530	Diseases of esophagus	antagonistic	-0.209285
242	Thyrotoxicosis with or without goiter	530.1	Esophagitis, GERD and related diseases	antagonistic	-0.182661
242	Thyrotoxicosis with or without goiter	530.14	Reflux esophagitis	antagonistic	-0.0230493
242	Thyrotoxicosis with or without goiter	530.9	Heartburn	antagonistic	-0.0032739
242	Thyrotoxicosis with or without goiter	535	Gastritis and duodenitis	synergistic	0.126382
242	Thyrotoxicosis with or without goiter	535.6	Duodenitis	synergistic	0.0546671
242	Thyrotoxicosis with or without goiter	537	Other disorders of stomach and duodenum	synergistic	0.00592335
242	Thyrotoxicosis with or without goiter	540.11	Acute appendicitis	synergistic	0.00450681
242	Thyrotoxicosis with or without goiter	550	Abdominal hernia	antagonistic	-0.355348
242	Thyrotoxicosis with or without goiter	550.1	Inguinal hernia	antagonistic	-0.311807
242	Thyrotoxicosis with or without goiter	550.2	Diaphragmatic hernia	antagonistic	-0.201305
242	Thyrotoxicosis with or without goiter	555	Inflammatory bowel disease and other gastroenteritis and colitis	antagonistic	-0.0915123
242	Thyrotoxicosis with or without goiter	555.1	Regional enteritis	antagonistic	-0.00593007
242	Thyrotoxicosis with or without goiter	555.2	Ulcerative colitis	antagonistic	-0.0393972
242	Thyrotoxicosis with or without goiter	556	Ulceration of the lower GI tract	antagonistic	-0.0132529
242	Thyrotoxicosis with or without goiter	557	Intestinal malabsorption (non-celiac)	synergistic	0.788417
242	Thyrotoxicosis with or without goiter	557.1	Celiac disease	synergistic	0.791918
242	Thyrotoxicosis with or without goiter	558	Noninfectious gastroenteritis	synergistic	0.00413118
242	Thyrotoxicosis with or without goiter	559	Ileostomy status	synergistic	0.0178039
242	Thyrotoxicosis with or without goiter	561	Symptoms involving digestive system	synergistic	0.020209
242	Thyrotoxicosis with or without goiter	562	Diverticulosis and diverticulitis	synergistic	0.00311985
242	Thyrotoxicosis with or without goiter	562.1	Diverticulosis	synergistic	0.00227926
242	Thyrotoxicosis with or without goiter	565	Anal and rectal conditions	synergistic	0.00284911
242	Thyrotoxicosis with or without goiter	565.1	Anal and rectal polyp	synergistic	0.0019888
242	Thyrotoxicosis with or without goiter	574	Cholelithiasis and cholecystitis	synergistic	0.000889378
242	Thyrotoxicosis with or without goiter	574.1	Cholelithiasis	synergistic	0.00138381
242	Thyrotoxicosis with or without goiter	578.2	Blood in stool	antagonistic	-0.012471
242	Thyrotoxicosis with or without goiter	580	Nephritis; nephrosis; renal sclerosis	synergistic	0.196952
242	Thyrotoxicosis with or without goiter	580.1	Glomerulonephritis	synergistic	0.0198463
242	Thyrotoxicosis with or without goiter	591	Urinary tract infection	antagonistic	-0.0388504
242	Thyrotoxicosis with or without goiter	593	Hematuria	antagonistic	-0.659223
242	Thyrotoxicosis with or without goiter	594	Urinary calculus	antagonistic	-0.0437147
242	Thyrotoxicosis with or without goiter	594.1	Calculus of kidney	antagonistic	-0.0143048
242	Thyrotoxicosis with or without goiter	594.8	Renal colic	antagonistic	-0.00245963
242	Thyrotoxicosis with or without goiter	596	Other disorders of bladder	antagonistic	-0.00945908
242	Thyrotoxicosis with or without goiter	596.1	Bladder neck obstruction	antagonistic	-0.0137702
242	Thyrotoxicosis with or without goiter	598	Abnormal findings on examination of urine	antagonistic	-0.0272011
242	Thyrotoxicosis with or without goiter	599	Other symptoms/disorders or the urinary system	antagonistic	-0.110308
242	Thyrotoxicosis with or without goiter	681.3	Cellulitis and abscess of arm/hand	synergistic	0.0048302
242	Thyrotoxicosis with or without goiter	695	Erythematous conditions	synergistic	0.664049
242	Thyrotoxicosis with or without goiter	696	Psoriasis and related disorders	antagonistic	-0.111174
242	Thyrotoxicosis with or without goiter	696.4	Psoriasis	antagonistic	-0.102554
242	Thyrotoxicosis with or without goiter	696.41	Psoriasis vulgaris	antagonistic	-0.120761
242	Thyrotoxicosis with or without goiter	702	Degenerative skin conditions and other dermatoses	synergistic	0.00988483
242	Thyrotoxicosis with or without goiter	702.1	Actinic keratosis	synergistic	0.00181304
242	Thyrotoxicosis with or without goiter	706	Diseases of sebaceous glands	antagonistic	-0.0974224
242	Thyrotoxicosis with or without goiter	706.2	Sebaceous cyst	antagonistic	-0.0873789
242	Thyrotoxicosis with or without goiter	707	Chronic ulcer of skin	synergistic	0.00639101
242	Thyrotoxicosis with or without goiter	709	Diffuse diseases of connective tissue	synergistic	0.629547
242	Thyrotoxicosis with or without goiter	709.7	Unspecified diffuse connective tissue disease	synergistic	0.114732
242	Thyrotoxicosis with or without goiter	714	Rheumatoid arthritis and other inflammatory polyarthropathies	synergistic	0.022755
242	Thyrotoxicosis with or without goiter	714.1	Rheumatoid arthritis	synergistic	0.0191422
242	Thyrotoxicosis with or without goiter	715	Other inflammatory spondylopathies	antagonistic	-0.108136
242	Thyrotoxicosis with or without goiter	716	Other arthropathies	synergistic	0.00218267
242	Thyrotoxicosis with or without goiter	716.2	Unspecified monoarthritis	synergistic	0.0173233
242	Thyrotoxicosis with or without goiter	716.9	Arthropathy NOS	synergistic	0.00214522
242	Thyrotoxicosis with or without goiter	717	Polymyalgia Rheumatica	synergistic	0.0673096
242	Thyrotoxicosis with or without goiter	722	Intervertebral disc disorders	synergistic	0.0174769
242	Thyrotoxicosis with or without goiter	728.7	Fasciitis	synergistic	0.0363557
242	Thyrotoxicosis with or without goiter	728.71	Contracture of palmar fascia [Dupuytren's disease]	synergistic	0.0554273
242	Thyrotoxicosis with or without goiter	735	Acquired foot deformities	antagonistic	-0.129159
242	Thyrotoxicosis with or without goiter	735.3	Hallux valgus (Bunion)	antagonistic	-0.353797
242	Thyrotoxicosis with or without goiter	740.11	Osteoarthrosis, localized, primary	synergistic	0.00592112
242	Thyrotoxicosis with or without goiter	741.4	Joint effusions	antagonistic	-0.0039504
242	Thyrotoxicosis with or without goiter	743	Osteoporosis, osteopenia and pathological fracture	synergistic	0.0812309
242	Thyrotoxicosis with or without goiter	743.1	Osteoporosis	synergistic	0.20327
242	Thyrotoxicosis with or without goiter	743.11	Osteoporosis NOS	synergistic	0.109207
244	Hypothyroidism	112	Candidiasis	synergistic	0.00541059
244	Hypothyroidism	159	Malignant neoplasm of other and ill-defined sites within the digestive organs and peritoneum	synergistic	0.00220965
244	Hypothyroidism	172	Skin cancer	antagonistic	-0.0254832
244	Hypothyroidism	172.2	Other non-epithelial cancer of skin	antagonistic	-0.0296692
244	Hypothyroidism	174	Breast cancer	antagonistic	-0.00780419
244	Hypothyroidism	189	Cancer of urinary organs (incl. kidney and bladder)	synergistic	0.00388196
244	Hypothyroidism	189.11	Malignant neoplasm of kidney, except pelvis	synergistic	0.00187243
244	Hypothyroidism	189.2	Cancer of bladder	synergistic	0.00437505
244	Hypothyroidism	195	Cancer, suspected or other	antagonistic	-0.00315349
244	Hypothyroidism	195.1	Malignant neoplasm, other	antagonistic	-0.00311826
244	Hypothyroidism	197	Chemotherapy	synergistic	0.01248
244	Hypothyroidism	198	Secondary malignant neoplasm	antagonistic	-0.0319828
244	Hypothyroidism	198.1	Secondary malignancy of lymph nodes	antagonistic	-0.0499441
244	Hypothyroidism	202	Cancer of other lymphoid, histiocytic tissue	synergistic	0.134404
244	Hypothyroidism	202.2	Non-Hodgkins lymphoma	synergistic	0.168767
244	Hypothyroidism	208	Benign neoplasm of colon	synergistic	0.00645268
244	Hypothyroidism	211	Benign neoplasm of other parts of digestive system	antagonistic	-0.00396587
244	Hypothyroidism	214	Lipoma	antagonistic	-0.00532442
244	Hypothyroidism	228	Hemangioma and lymphangioma, any site	antagonistic	-0.00965504
244	Hypothyroidism	229	Benign neoplasm of unspecified sites	synergistic	0.000300233
244	Hypothyroidism	241	Nontoxic nodular goiter	synergistic	0.0136732
244	Hypothyroidism	242	Thyrotoxicosis with or without goiter	synergistic	0.505498
244	Hypothyroidism	244.1	Secondary hypothyroidism	synergistic	0.235605
244	Hypothyroidism	244.4	Hypothyroidism NOS	synergistic	0.974923
244	Hypothyroidism	250.1	Type 1 diabetes	synergistic	0.504151
244	Hypothyroidism	250.2	Type 2 diabetes	synergistic	0.233065
244	Hypothyroidism	250.23	Type 2 diabetes with ophthalmic manifestations	synergistic	0.41116
244	Hypothyroidism	250.7	Diabetic retinopathy	synergistic	0.428347
244	Hypothyroidism	272	Disorders of lipoid metabolism	synergistic	0.0754129
244	Hypothyroidism	272.1	Hyperlipidemia	synergistic	0.0721312
244	Hypothyroidism	272.11	Hypercholesterolemia	synergistic	0.0761801
244	Hypothyroidism	274	Gout and other crystal arthropathies	synergistic	0.000636142
244	Hypothyroidism	275	Disorders of mineral metabolism	antagonistic	-0.0382009
244	Hypothyroidism	276.14	Hypopotassemia	antagonistic	-0.00344082
244	Hypothyroidism	278	Overweight, obesity and other hyperalimentation	antagonistic	-0.0017991
244	Hypothyroidism	278.1	Obesity	antagonistic	-0.00107389
244	Hypothyroidism	280	Iron deficiency anemias	synergistic	0.196359
244	Hypothyroidism	280.1	Iron deficiency anemias, unspecified or not due to blood loss	synergistic	0.225782
244	Hypothyroidism	281	Other deficiency anemia	synergistic	0.072316
244	Hypothyroidism	281.1	Megaloblastic anemia	synergistic	0.0558614
244	Hypothyroidism	285	Other anemias	synergistic	0.434741
244	Hypothyroidism	287	Purpura and other hemorrhagic conditions	synergistic	0.161183
244	Hypothyroidism	287.3	Thrombocytopenia	synergistic	0.0753486
244	Hypothyroidism	288	Diseases of white blood cells	synergistic	0.0103001
244	Hypothyroidism	292	Neurological disorders	synergistic	0.00550615
244	Hypothyroidism	300	Anxiety disorders	antagonistic	-0.0209404
244	Hypothyroidism	300.1	Anxiety disorder	antagonistic	-0.0121217
244	Hypothyroidism	306	Other mental disorder	synergistic	0.00752013
244	Hypothyroidism	317	Alcohol-related disorders	synergistic	0.00134214
244	Hypothyroidism	318	Tobacco use disorder	synergistic	0.000581968
244	Hypothyroidism	332	Parkinson's disease	antagonistic	-0.0131542
244	Hypothyroidism	335	Multiple sclerosis	antagonistic	-0.238977
244	Hypothyroidism	350.2	Abnormality of gait	antagonistic	-0.00973461
244	Hypothyroidism	351	Other peripheral nerve disorders	synergistic	0.0376009
244	Hypothyroidism	353	Nerve root and plexus disorders	antagonistic	-0.00188797
244	Hypothyroidism	361.1	Retinal detachment with retinal defect	synergistic	0.00254836
244	Hypothyroidism	366	Cataract	synergistic	0.0781974
244	Hypothyroidism	368	Visual disturbances	synergistic	0.00425667
244	Hypothyroidism	371	Inflammation of the eye	antagonistic	-0.0860459
244	Hypothyroidism	371.3	Inflammation of eyelids	antagonistic	-0.0662553
244	Hypothyroidism	374	Other disorders of eyelids	synergistic	0.00520744
244	Hypothyroidism	379.2	Disorders of vitreous body	synergistic	0.00277816
244	Hypothyroidism	381	Otitis media and Eustachian tube disorders	antagonistic	-0.00390077
244	Hypothyroidism	381.1	Otitis media	antagonistic	-0.00632247
244	Hypothyroidism	395.6	Heart valve replaced	synergistic	0.0305691
244	Hypothyroidism	401.1	Essential hypertension	synergistic	0.0529843
244	Hypothyroidism	401.2	Hypertensive heart and/or renal disease	synergistic	0.00539441
244	Hypothyroidism	411.1	Unstable angina (intermediate coronary syndrome)	antagonistic	-0.00452685
244	Hypothyroidism	411.2	Myocardial infarction	synergistic	0.0472428
244	Hypothyroidism	411.3	Angina pectoris	synergistic	0.0264519
244	Hypothyroidism	411.4	Coronary atherosclerosis	synergistic	0.0421014
244	Hypothyroidism	411.8	Other chronic ischemic heart disease, unspecified	synergistic	0.0233099
244	Hypothyroidism	411.9	Other acute and subacute forms of ischemic heart disease	synergistic	0.00266997
244	Hypothyroidism	418	Nonspecific chest pain	synergistic	0.0121551
244	Hypothyroidism	426	Cardiac conduction disorders	synergistic	0.00153942
244	Hypothyroidism	427	Cardiac dysrhythmias	synergistic	0.00121874
244	Hypothyroidism	427.1	Paroxysmal tachycardia, unspecified	synergistic	0.00220482
244	Hypothyroidism	427.2	Atrial fibrillation and flutter	synergistic	0.000372243
244	Hypothyroidism	427.7	Tachycardia NOS	synergistic	0.00902065
244	Hypothyroidism	428	Congestive heart failure; nonhypertensive	synergistic	0.00139591
244	Hypothyroidism	428.2	Heart failure NOS	synergistic	0.00154481
244	Hypothyroidism	430	Intracranial hemorrhage	antagonistic	-0.0021769
244	Hypothyroidism	433.21	Cerebral artery occlusion, with cerebral infarction	synergistic	0.00209224
244	Hypothyroidism	440	Atherosclerosis	synergistic	0.00317943
244	Hypothyroidism	442	Other aneurysm	synergistic	0.0013956
244	Hypothyroidism	443	Peripheral vascular disease	synergistic	0.136993
244	Hypothyroidism	443.9	Peripheral vascular disease, unspecified	synergistic	0.0290377
244	Hypothyroidism	451.2	Phlebitis and thrombophlebitis of lower extremities	synergistic	0.00062796
244	Hypothyroidism	454	Varicose veins	antagonistic	-0.116429
244	Hypothyroidism	454.1	Varicose veins of lower extremity	antagonistic	-0.117509
244	Hypothyroidism	459	Other disorders of circulatory system	synergistic	0.00265911
244	Hypothyroidism	459.9	Circulatory disease NEC	synergistic	0.00544651
244	Hypothyroidism	471	Nasal polyps	synergistic	0.241771
244	Hypothyroidism	474.2	Chronic tonsillitis and adenoiditis	antagonistic	-0.00363594
244	Hypothyroidism	475	Chronic sinusitis	synergistic	0.0568225
244	Hypothyroidism	477	Epistaxis or throat hemorrhage	antagonistic	-0.198409
244	Hypothyroidism	480.11	Pneumococcal pneumonia	synergistic	0.0017768
244	Hypothyroidism	495	Asthma	synergistic	0.365885
244	Hypothyroidism	496	Chronic airway obstruction	synergistic	0.0557921
244	Hypothyroidism	496.1	Emphysema	synergistic	0.00264806
244	Hypothyroidism	496.2	Chronic bronchitis	synergistic	0.110694
244	Hypothyroidism	496.21	Obstructive chronic bronchitis	synergistic	0.155348
244	Hypothyroidism	496.3	Bronchiectasis	synergistic	0.0634656
244	Hypothyroidism	507	Pleurisy; pleural effusion	synergistic	0.00235214
244	Hypothyroidism	512.8	Cough	antagonistic	-0.00293291
244	Hypothyroidism	529	Diseases and other conditions of the tongue	synergistic	0.00252217
244	Hypothyroidism	530	Diseases of esophagus	antagonistic	-0.116521
244	Hypothyroidism	530.1	Esophagitis, GERD and related diseases	antagonistic	-0.107421
244	Hypothyroidism	530.11	GERD	antagonistic	-0.00117738
244	Hypothyroidism	530.12	Ulcer of esophagus	synergistic	0.00140055
244	Hypothyroidism	530.14	Reflux esophagitis	antagonistic	-0.014852
244	Hypothyroidism	530.2	Esophageal bleeding (varices/hemorrhage)	antagonistic	-0.025431
244	Hypothyroidism	530.9	Heartburn	antagonistic	-0.00525719
244	Hypothyroidism	535	Gastritis and duodenitis	synergistic	0.0993124
244	Hypothyroidism	535.6	Duodenitis	synergistic	0.00340186
244	Hypothyroidism	535.8	Other specified gastritis	antagonistic	-0.00237341
244	Hypothyroidism	537	Other disorders of stomach and duodenum	synergistic	0.00294912
244	Hypothyroidism	540.11	Acute appendicitis	synergistic	0.00178966
244	Hypothyroidism	550	Abdominal hernia	antagonistic	-0.213237
244	Hypothyroidism	550.1	Inguinal hernia	antagonistic	-0.173217
244	Hypothyroidism	550.2	Diaphragmatic hernia	antagonistic	-0.116353
244	Hypothyroidism	550.5	Ventral hernia	antagonistic	-0.00113726
244	Hypothyroidism	555	Inflammatory bowel disease and other gastroenteritis and colitis	antagonistic	-0.0970331
244	Hypothyroidism	555.1	Regional enteritis	antagonistic	-0.00703926
244	Hypothyroidism	555.2	Ulcerative colitis	antagonistic	-0.166622
244	Hypothyroidism	556	Ulceration of the lower GI tract	antagonistic	-0.0147793
244	Hypothyroidism	557	Intestinal malabsorption (non-celiac)	synergistic	0.421481
244	Hypothyroidism	557.1	Celiac disease	synergistic	0.425387
244	Hypothyroidism	558	Noninfectious gastroenteritis	synergistic	0.00301217
244	Hypothyroidism	559	Ileostomy status	antagonistic	-0.064905
244	Hypothyroidism	560.4	Other intestinal obstruction	antagonistic	-0.00179827
244	Hypothyroidism	561	Symptoms involving digestive system	synergistic	0.00614576
244	Hypothyroidism	562	Diverticulosis and diverticulitis	synergistic	0.0451069
244	Hypothyroidism	562.1	Diverticulosis	synergistic	0.0437382
244	Hypothyroidism	563	Constipation	antagonistic	-0.00421485
244	Hypothyroidism	564	Functional digestive disorders	synergistic	0.00136565
244	Hypothyroidism	564.9	Personal history of diseases of digestive system	synergistic	0.00169488
244	Hypothyroidism	565	Anal and rectal conditions	synergistic	0.00583132
244	Hypothyroidism	565.1	Anal and rectal polyp	synergistic	0.00399725
244	Hypothyroidism	573	Other disorders of liver	synergistic	0.00150036
244	Hypothyroidism	574	Cholelithiasis and cholecystitis	synergistic	0.00199427
244	Hypothyroidism	574.1	Cholelithiasis	synergistic	0.00162583
244	Hypothyroidism	574.12	Cholelithiasis with other cholecystitis	synergistic	0.000848935
244	Hypothyroidism	575.7	Other disorders of gallbladder	synergistic	0.00330609
244	Hypothyroidism	578.2	Blood in stool	antagonistic	-0.00964886
244	Hypothyroidism	580	Nephritis; nephrosis; renal sclerosis	synergistic	0.0882895
244	Hypothyroidism	580.1	Glomerulonephritis	synergistic	0.00172516
244	Hypothyroidism	586	Other disorders of the kidney and ureters	antagonistic	-0.00239756
244	Hypothyroidism	590	Pyelonephritis	synergistic	0.00409357
244	Hypothyroidism	591	Urinary tract infection	synergistic	0.00210083
244	Hypothyroidism	592	Cystitis and urethritis	antagonistic	-0.000337184
244	Hypothyroidism	593	Hematuria	antagonistic	-0.251461
244	Hypothyroidism	594	Urinary calculus	antagonistic	-0.018172
244	Hypothyroidism	594.1	Calculus of kidney	antagonistic	-0.0106496
244	Hypothyroidism	594.8	Renal colic	antagonistic	-0.00188207
244	Hypothyroidism	596	Other disorders of bladder	antagonistic	-0.00528924
244	Hypothyroidism	596.1	Bladder neck obstruction	antagonistic	-0.00748937
244	Hypothyroidism	596.5	Functional disorders of bladder	antagonistic	-0.00402472
244	Hypothyroidism	598	Abnormal findings on examination of urine	antagonistic	-0.0131555
244	Hypothyroidism	599	Other symptoms/disorders or the urinary system	antagonistic	-0.0563643
244	Hypothyroidism	681	Superficial cellulitis and abscess	antagonistic	-0.000814095
244	Hypothyroidism	681.3	Cellulitis and abscess of arm/hand	synergistic	0.0047837
244	Hypothyroidism	686	Other local infections of skin and subcutaneous tissue	synergistic	0.000787995
244	Hypothyroidism	686.1	Carbuncle and furuncle	antagonistic	-0.0141477
244	Hypothyroidism	687.1	Rash and other nonspecific skin eruption	synergistic	0.00215009
244	Hypothyroidism	695	Erythematous conditions	synergistic	0.340305
244	Hypothyroidism	696	Psoriasis and related disorders	antagonistic	-0.13021
244	Hypothyroidism	696.4	Psoriasis	antagonistic	-0.12635
244	Hypothyroidism	696.41	Psoriasis vulgaris	antagonistic	-0.136834
244	Hypothyroidism	702	Degenerative skin conditions and other dermatoses	synergistic	0.0213455
244	Hypothyroidism	702.1	Actinic keratosis	synergistic	0.0155423
244	Hypothyroidism	704	Diseases of hair and hair follicles	antagonistic	-0.00259011
244	Hypothyroidism	706	Diseases of sebaceous glands	antagonistic	-0.0644017
244	Hypothyroidism	706.2	Sebaceous cyst	antagonistic	-0.0558451
244	Hypothyroidism	707	Chronic ulcer of skin	synergistic	0.0175706
244	Hypothyroidism	709	Diffuse diseases of connective tissue	synergistic	0.356552
244	Hypothyroidism	709.7	Unspecified diffuse connective tissue disease	synergistic	0.0589885
244	Hypothyroidism	714	Rheumatoid arthritis and other inflammatory polyarthropathies	synergistic	0.327366
244	Hypothyroidism	714.1	Rheumatoid arthritis	synergistic	0.327505
244	Hypothyroidism	715	Other inflammatory spondylopathies	antagonistic	-0.149089
244	Hypothyroidism	716	Other arthropathies	synergistic	0.00614396
244	Hypothyroidism	716.2	Unspecified monoarthritis	synergistic	0.00684129
244	Hypothyroidism	716.9	Arthropathy NOS	synergistic	0.0053782
244	Hypothyroidism	717	Polymyalgia Rheumatica	synergistic	0.185362
244	Hypothyroidism	720	Spinal stenosis	antagonistic	-0.00180316
244	Hypothyroidism	722	Intervertebral disc disorders	synergistic	0.0131416
244	Hypothyroidism	722.6	Degeneration of intervertebral disc	synergistic	0.00170306
244	Hypothyroidism	728.7	Fasciitis	synergistic	0.019717
244	Hypothyroidism	728.71	Contracture of palmar fascia [Dupuytren's disease]	synergistic	0.031896
244	Hypothyroidism	729	Other disorders of soft tissues	antagonistic	-0.00618557
244	Hypothyroidism	733	Other disorders of bone and cartilage	antagonistic	-0.00250059
244	Hypothyroidism	735	Acquired foot deformities	antagonistic	-0.065961
244	Hypothyroidism	735.3	Hallux valgus (Bunion)	antagonistic	-0.194496
244	Hypothyroidism	740	Osteoarthrosis	antagonistic	-0.0104339
244	Hypothyroidism	740.1	Osteoarthritis; localized	antagonistic	-0.00766145
244	Hypothyroidism	740.11	Osteoarthrosis, localized, primary	synergistic	0.000655227
244	Hypothyroidism	740.9	Osteoarthrosis NOS	antagonistic	-0.0226429
244	Hypothyroidism	741	Symptoms and disorders of the joints	synergistic	0.00461742
244	Hypothyroidism	741.4	Joint effusions	synergistic	0.0173394
244	Hypothyroidism	743	Osteoporosis, osteopenia and pathological fracture	synergistic	0.0456883
244	Hypothyroidism	743.1	Osteoporosis	synergistic	0.109996
244	Hypothyroidism	743.11	Osteoporosis NOS	synergistic	0.0630273
244	Hypothyroidism	747.13	Congenital anomalies of great vessels	antagonistic	-0.0022787
244	Hypothyroidism	939	Atopic/contact dermatitis due to other or unspecified	synergistic	0.00178026
244.1	Secondary hypothyroidism	112	Candidiasis	synergistic	0.018371
244.1	Secondary hypothyroidism	159	Malignant neoplasm of other and ill-defined sites within the digestive organs and peritoneum	synergistic	0.00698333
244.1	Secondary hypothyroidism	172	Skin cancer	synergistic	0.00331598
244.1	Secondary hypothyroidism	172.2	Other non-epithelial cancer of skin	synergistic	0.00327473
244.1	Secondary hypothyroidism	195	Cancer, suspected or other	synergistic	0.0135055
244.1	Secondary hypothyroidism	197	Chemotherapy	synergistic	0.0219412
244.1	Secondary hypothyroidism	202	Cancer of other lymphoid, histiocytic tissue	synergistic	0.308491
244.1	Secondary hypothyroidism	202.2	Non-Hodgkins lymphoma	synergistic	0.306918
244.1	Secondary hypothyroidism	211	Benign neoplasm of other parts of digestive system	antagonistic	-0.00609345
244.1	Secondary hypothyroidism	214	Lipoma	antagonistic	-0.00859371
244.1	Secondary hypothyroidism	241	Nontoxic nodular goiter	synergistic	0.0628636
244.1	Secondary hypothyroidism	242	Thyrotoxicosis with or without goiter	synergistic	0.406248
244.1	Secondary hypothyroidism	244	Hypothyroidism	synergistic	0.235605
244.1	Secondary hypothyroidism	244.4	Hypothyroidism NOS	synergistic	0.228651
244.1	Secondary hypothyroidism	250.1	Type 1 diabetes	synergistic	0.277011
244.1	Secondary hypothyroidism	250.2	Type 2 diabetes	synergistic	0.0971217
244.1	Secondary hypothyroidism	250.23	Type 2 diabetes with ophthalmic manifestations	synergistic	0.295939
244.1	Secondary hypothyroidism	250.7	Diabetic retinopathy	synergistic	0.302188
244.1	Secondary hypothyroidism	272	Disorders of lipoid metabolism	antagonistic	-0.00798515
244.1	Secondary hypothyroidism	272.1	Hyperlipidemia	antagonistic	-0.00811859
244.1	Secondary hypothyroidism	272.11	Hypercholesterolemia	antagonistic	-0.00885591
244.1	Secondary hypothyroidism	275	Disorders of mineral metabolism	synergistic	0.0165938
244.1	Secondary hypothyroidism	280	Iron deficiency anemias	synergistic	0.319288
244.1	Secondary hypothyroidism	280.1	Iron deficiency anemias, unspecified or not due to blood loss	synergistic	0.321379
244.1	Secondary hypothyroidism	281	Other deficiency anemia	synergistic	0.107227
244.1	Secondary hypothyroidism	281.1	Megaloblastic anemia	synergistic	0.0533026
244.1	Secondary hypothyroidism	285	Other anemias	synergistic	0.401018
244.1	Secondary hypothyroidism	287	Purpura and other hemorrhagic conditions	synergistic	0.295875
244.1	Secondary hypothyroidism	287.3	Thrombocytopenia	synergistic	0.119054
244.1	Secondary hypothyroidism	288	Diseases of white blood cells	synergistic	0.0284595
244.1	Secondary hypothyroidism	292	Neurological disorders	synergistic	0.0104623
244.1	Secondary hypothyroidism	296	Mood disorders	antagonistic	-0.00714645
244.1	Secondary hypothyroidism	296.2	Depression	antagonistic	-0.0188703
244.1	Secondary hypothyroidism	318	Tobacco use disorder	antagonistic	-0.00390761
244.1	Secondary hypothyroidism	335	Multiple sclerosis	synergistic	0.0277547
244.1	Secondary hypothyroidism	351	Other peripheral nerve disorders	synergistic	0.0873565
244.1	Secondary hypothyroidism	366	Cataract	synergistic	0.0562825
244.1	Secondary hypothyroidism	371	Inflammation of the eye	antagonistic	-0.244374
244.1	Secondary hypothyroidism	371.3	Inflammation of eyelids	antagonistic	-0.23793
244.1	Secondary hypothyroidism	401.1	Essential hypertension	antagonistic	-0.00179376
244.1	Secondary hypothyroidism	411.2	Myocardial infarction	synergistic	0.00325038
244.1	Secondary hypothyroidism	411.4	Coronary atherosclerosis	synergistic	6.41956e-08
244.1	Secondary hypothyroidism	427	Cardiac dysrhythmias	synergistic	0.0126834
244.1	Secondary hypothyroidism	427.2	Atrial fibrillation and flutter	synergistic	0.00668901
244.1	Secondary hypothyroidism	443	Peripheral vascular disease	synergistic	0.162807
244.1	Secondary hypothyroidism	454	Varicose veins	antagonistic	-0.0828022
244.1	Secondary hypothyroidism	454.1	Varicose veins of lower extremity	antagonistic	-0.0821529
244.1	Secondary hypothyroidism	471	Nasal polyps	synergistic	0.0106467
244.1	Secondary hypothyroidism	477	Epistaxis or throat hemorrhage	antagonistic	-0.357516
244.1	Secondary hypothyroidism	495	Asthma	synergistic	0.106644
244.1	Secondary hypothyroidism	496	Chronic airway obstruction	synergistic	0.00546827
244.1	Secondary hypothyroidism	496.2	Chronic bronchitis	synergistic	0.172656
244.1	Secondary hypothyroidism	496.21	Obstructive chronic bronchitis	synergistic	0.276971
244.1	Secondary hypothyroidism	509.1	Respiratory failure	synergistic	0.0103102
244.1	Secondary hypothyroidism	509.2	Respiratory insufficiency	synergistic	0.0100864
244.1	Secondary hypothyroidism	530	Diseases of esophagus	antagonistic	-0.0118329
244.1	Secondary hypothyroidism	530.1	Esophagitis, GERD and related diseases	antagonistic	-0.00841038
244.1	Secondary hypothyroidism	530.14	Reflux esophagitis	antagonistic	-0.0072553
244.1	Secondary hypothyroidism	535	Gastritis and duodenitis	synergistic	0.119417
244.1	Secondary hypothyroidism	535.6	Duodenitis	synergistic	0.0310615
244.1	Secondary hypothyroidism	550	Abdominal hernia	antagonistic	-0.158816
244.1	Secondary hypothyroidism	550.1	Inguinal hernia	antagonistic	-0.177988
244.1	Secondary hypothyroidism	550.2	Diaphragmatic hernia	antagonistic	-0.0867797
244.1	Secondary hypothyroidism	555	Inflammatory bowel disease and other gastroenteritis and colitis	antagonistic	-0.0315546
244.1	Secondary hypothyroidism	557	Intestinal malabsorption (non-celiac)	synergistic	0.434022
244.1	Secondary hypothyroidism	557.1	Celiac disease	synergistic	0.451124
244.1	Secondary hypothyroidism	562	Diverticulosis and diverticulitis	synergistic	0.00323782
244.1	Secondary hypothyroidism	562.1	Diverticulosis	synergistic	0.00318567
244.1	Secondary hypothyroidism	578.2	Blood in stool	antagonistic	-0.0104353
244.1	Secondary hypothyroidism	580	Nephritis; nephrosis; renal sclerosis	synergistic	0.177938
244.1	Secondary hypothyroidism	593	Hematuria	antagonistic	-0.314359
244.1	Secondary hypothyroidism	594	Urinary calculus	antagonistic	-0.0316875
244.1	Secondary hypothyroidism	596.1	Bladder neck obstruction	antagonistic	-0.00840552
244.1	Secondary hypothyroidism	597.1	Urethral stricture (not specified as infectious)	antagonistic	-0.00900545
244.1	Secondary hypothyroidism	599	Other symptoms/disorders or the urinary system	antagonistic	-0.0332175
244.1	Secondary hypothyroidism	695	Erythematous conditions	synergistic	0.427661
244.1	Secondary hypothyroidism	696	Psoriasis and related disorders	antagonistic	-0.0207428
244.1	Secondary hypothyroidism	696.4	Psoriasis	antagonistic	-0.0149405
244.1	Secondary hypothyroidism	696.41	Psoriasis vulgaris	antagonistic	-0.0201469
244.1	Secondary hypothyroidism	706	Diseases of sebaceous glands	antagonistic	-0.00423947
244.1	Secondary hypothyroidism	709	Diffuse diseases of connective tissue	synergistic	0.388789
244.1	Secondary hypothyroidism	709.7	Unspecified diffuse connective tissue disease	synergistic	0.0355786
244.1	Secondary hypothyroidism	714	Rheumatoid arthritis and other inflammatory polyarthropathies	synergistic	0.00389743
244.1	Secondary hypothyroidism	714.1	Rheumatoid arthritis	synergistic	0.00378649
244.1	Secondary hypothyroidism	715	Other inflammatory spondylopathies	antagonistic	-0.0136042
244.1	Secondary hypothyroidism	722	Intervertebral disc disorders	synergistic	0.007484
244.1	Secondary hypothyroidism	728.71	Contracture of palmar fascia [Dupuytren's disease]	synergistic	0.00252689
244.1	Secondary hypothyroidism	735	Acquired foot deformities	antagonistic	-0.0656661
244.1	Secondary hypothyroidism	735.3	Hallux valgus (Bunion)	antagonistic	-0.280278
244.1	Secondary hypothyroidism	743	Osteoporosis, osteopenia and pathological fracture	synergistic	0.109106
244.1	Secondary hypothyroidism	743.1	Osteoporosis	synergistic	0.255955
244.1	Secondary hypothyroidism	743.11	Osteoporosis NOS	synergistic	0.14581
244.4	Hypothyroidism NOS	112	Candidiasis	synergistic	0.00521721
244.4	Hypothyroidism NOS	159	Malignant neoplasm of other and ill-defined sites within the digestive organs and peritoneum	synergistic	0.00211796
244.4	Hypothyroidism NOS	172	Skin cancer	antagonistic	-0.0281778
244.4	Hypothyroidism NOS	172.2	Other non-epithelial cancer of skin	antagonistic	-0.0329563
244.4	Hypothyroidism NOS	174	Breast cancer	antagonistic	-0.00772531
244.4	Hypothyroidism NOS	189	Cancer of urinary organs (incl. kidney and bladder)	synergistic	0.0025729
244.4	Hypothyroidism NOS	189.2	Cancer of bladder	synergistic	0.00441477
244.4	Hypothyroidism NOS	195	Cancer, suspected or other	antagonistic	-0.00334944
244.4	Hypothyroidism NOS	195.1	Malignant neoplasm, other	antagonistic	-0.00331202
244.4	Hypothyroidism NOS	197	Chemotherapy	synergistic	0.0123171
244.4	Hypothyroidism NOS	198	Secondary malignant neoplasm	antagonistic	-0.0316628
244.4	Hypothyroidism NOS	198.1	Secondary malignancy of lymph nodes	antagonistic	-0.049305
244.4	Hypothyroidism NOS	202	Cancer of other lymphoid, histiocytic tissue	synergistic	0.130416
244.4	Hypothyroidism NOS	202.2	Non-Hodgkins lymphoma	synergistic	0.15723
244.4	Hypothyroidism NOS	208	Benign neoplasm of colon	synergistic	0.00642596
244.4	Hypothyroidism NOS	211	Benign neoplasm of other parts of digestive system	antagonistic	-0.00353388
244.4	Hypothyroidism NOS	214	Lipoma	antagonistic	-0.00520107
244.4	Hypothyroidism NOS	228	Hemangioma and lymphangioma, any site	antagonistic	-0.00927473
244.4	Hypothyroidism NOS	229	Benign neoplasm of unspecified sites	synergistic	0.00019455
244.4	Hypothyroidism NOS	241	Nontoxic nodular goiter	synergistic	0.0101666
244.4	Hypothyroidism NOS	242	Thyrotoxicosis with or without goiter	synergistic	0.484763
244.4	Hypothyroidism NOS	244	Hypothyroidism	synergistic	0.974923
244.4	Hypothyroidism NOS	244.1	Secondary hypothyroidism	synergistic	0.228651
244.4	Hypothyroidism NOS	250.1	Type 1 diabetes	synergistic	0.495079
244.4	Hypothyroidism NOS	250.2	Type 2 diabetes	synergistic	0.232154
244.4	Hypothyroidism NOS	250.23	Type 2 diabetes with ophthalmic manifestations	synergistic	0.402465
244.4	Hypothyroidism NOS	250.7	Diabetic retinopathy	synergistic	0.41994
244.4	Hypothyroidism NOS	272	Disorders of lipoid metabolism	synergistic	0.0793407
244.4	Hypothyroidism NOS	272.1	Hyperlipidemia	synergistic	0.0760911
244.4	Hypothyroidism NOS	272.11	Hypercholesterolemia	synergistic	0.0803697
244.4	Hypothyroidism NOS	274	Gout and other crystal arthropathies	synergistic	0.00063966
244.4	Hypothyroidism NOS	275	Disorders of mineral metabolism	antagonistic	-0.0466015
244.4	Hypothyroidism NOS	276.14	Hypopotassemia	antagonistic	-0.00341479
244.4	Hypothyroidism NOS	278	Overweight, obesity and other hyperalimentation	antagonistic	-0.00362193
244.4	Hypothyroidism NOS	278.1	Obesity	antagonistic	-0.00292891
244.4	Hypothyroidism NOS	280	Iron deficiency anemias	synergistic	0.192446
244.4	Hypothyroidism NOS	280.1	Iron deficiency anemias, unspecified or not due to blood loss	synergistic	0.214938
244.4	Hypothyroidism NOS	281	Other deficiency anemia	synergistic	0.0709977
244.4	Hypothyroidism NOS	281.1	Megaloblastic anemia	synergistic	0.0549893
244.4	Hypothyroidism NOS	285	Other anemias	synergistic	0.430678
244.4	Hypothyroidism NOS	287	Purpura and other hemorrhagic conditions	synergistic	0.157339
244.4	Hypothyroidism NOS	287.3	Thrombocytopenia	synergistic	0.0736699
244.4	Hypothyroidism NOS	288	Diseases of white blood cells	synergistic	0.00990072
244.4	Hypothyroidism NOS	292	Neurological disorders	synergistic	0.00518982
244.4	Hypothyroidism NOS	300	Anxiety disorders	antagonistic	-0.020995
244.4	Hypothyroidism NOS	300.1	Anxiety disorder	antagonistic	-0.00996678
244.4	Hypothyroidism NOS	306	Other mental disorder	synergistic	0.00953586
244.4	Hypothyroidism NOS	317	Alcohol-related disorders	synergistic	0.00129414
244.4	Hypothyroidism NOS	318	Tobacco use disorder	antagonistic	-4.65552e-05
244.4	Hypothyroidism NOS	332	Parkinson's disease	antagonistic	-0.0131255
244.4	Hypothyroidism NOS	335	Multiple sclerosis	antagonistic	-0.250832
244.4	Hypothyroidism NOS	340	Migraine	synergistic	0.00142388
244.4	Hypothyroidism NOS	350.2	Abnormality of gait	antagonistic	-0.00855117
244.4	Hypothyroidism NOS	351	Other peripheral nerve disorders	synergistic	0.0368153
244.4	Hypothyroidism NOS	353	Nerve root and plexus disorders	antagonistic	-0.00191067
244.4	Hypothyroidism NOS	361.1	Retinal detachment with retinal defect	synergistic	0.00255521
244.4	Hypothyroidism NOS	365	Glaucoma	synergistic	0.00088659
244.4	Hypothyroidism NOS	366	Cataract	synergistic	0.0768831
244.4	Hypothyroidism NOS	368	Visual disturbances	synergistic	0.00427197
244.4	Hypothyroidism NOS	371	Inflammation of the eye	antagonistic	-0.0737331
244.4	Hypothyroidism NOS	371.3	Inflammation of eyelids	antagonistic	-0.0545311
244.4	Hypothyroidism NOS	374	Other disorders of eyelids	synergistic	0.00516887
244.4	Hypothyroidism NOS	374.1	Ectropion or entropion	antagonistic	-0.00164246
244.4	Hypothyroidism NOS	379.2	Disorders of vitreous body	synergistic	0.00267901
244.4	Hypothyroidism NOS	381	Otitis media and Eustachian tube disorders	antagonistic	-0.00385486
244.4	Hypothyroidism NOS	381.1	Otitis media	antagonistic	-0.00443739
244.4	Hypothyroidism NOS	395.6	Heart valve replaced	synergistic	0.0302812
244.4	Hypothyroidism NOS	401.1	Essential hypertension	synergistic	0.0511073
244.4	Hypothyroidism NOS	401.2	Hypertensive heart and/or renal disease	synergistic	0.00564808
244.4	Hypothyroidism NOS	411.1	Unstable angina (intermediate coronary syndrome)	antagonistic	-0.0033385
244.4	Hypothyroidism NOS	411.2	Myocardial infarction	synergistic	0.0466869
244.4	Hypothyroidism NOS	411.3	Angina pectoris	synergistic	0.0274698
244.4	Hypothyroidism NOS	411.4	Coronary atherosclerosis	synergistic	0.0421181
244.4	Hypothyroidism NOS	411.8	Other chronic ischemic heart disease, unspecified	synergistic	0.0229061
244.4	Hypothyroidism NOS	411.9	Other acute and subacute forms of ischemic heart disease	synergistic	0.00248193
244.4	Hypothyroidism NOS	418	Nonspecific chest pain	synergistic	0.0126379
244.4	Hypothyroidism NOS	426	Cardiac conduction disorders	synergistic	0.0016935
244.4	Hypothyroidism NOS	427	Cardiac dysrhythmias	synergistic	0.00166585
244.4	Hypothyroidism NOS	427.1	Paroxysmal tachycardia, unspecified	synergistic	0.00220702
244.4	Hypothyroidism NOS	427.2	Atrial fibrillation and flutter	synergistic	0.000398141
244.4	Hypothyroidism NOS	427.7	Tachycardia NOS	synergistic	0.00904942
244.4	Hypothyroidism NOS	428	Congestive heart failure; nonhypertensive	synergistic	0.00138465
244.4	Hypothyroidism NOS	428.2	Heart failure NOS	synergistic	0.00153234
244.4	Hypothyroidism NOS	430	Intracranial hemorrhage	antagonistic	-0.00223215
244.4	Hypothyroidism NOS	433.21	Cerebral artery occlusion, with cerebral infarction	synergistic	0.0017941
244.4	Hypothyroidism NOS	440	Atherosclerosis	synergistic	0.00307137
244.4	Hypothyroidism NOS	442	Other aneurysm	synergistic	0.00130854
244.4	Hypothyroidism NOS	443	Peripheral vascular disease	synergistic	0.135315
244.4	Hypothyroidism NOS	443.9	Peripheral vascular disease, unspecified	synergistic	0.0289006
244.4	Hypothyroidism NOS	451.2	Phlebitis and thrombophlebitis of lower extremities	synergistic	0.000661787
244.4	Hypothyroidism NOS	454	Varicose veins	antagonistic	-0.118047
244.4	Hypothyroidism NOS	454.1	Varicose veins of lower extremity	antagonistic	-0.11923
244.4	Hypothyroidism NOS	455	Hemorrhoids	synergistic	0.000878977
244.4	Hypothyroidism NOS	459	Other disorders of circulatory system	synergistic	0.00263685
244.4	Hypothyroidism NOS	459.9	Circulatory disease NEC	synergistic	0.00539837
244.4	Hypothyroidism NOS	471	Nasal polyps	synergistic	0.245486
244.4	Hypothyroidism NOS	474.2	Chronic tonsillitis and adenoiditis	antagonistic	-0.00377346
244.4	Hypothyroidism NOS	475	Chronic sinusitis	synergistic	0.0573718
244.4	Hypothyroidism NOS	477	Epistaxis or throat hemorrhage	antagonistic	-0.192194
244.4	Hypothyroidism NOS	480.11	Pneumococcal pneumonia	synergistic	0.00165471
244.4	Hypothyroidism NOS	495	Asthma	synergistic	0.365615
244.4	Hypothyroidism NOS	496	Chronic airway obstruction	synergistic	0.0559142
244.4	Hypothyroidism NOS	496.1	Emphysema	synergistic	0.00269287
244.4	Hypothyroidism NOS	496.2	Chronic bronchitis	synergistic	0.108104
244.4	Hypothyroidism NOS	496.21	Obstructive chronic bronchitis	synergistic	0.151585
244.4	Hypothyroidism NOS	496.3	Bronchiectasis	synergistic	0.0614139
244.4	Hypothyroidism NOS	507	Pleurisy; pleural effusion	synergistic	0.00219052
244.4	Hypothyroidism NOS	512.8	Cough	antagonistic	-0.00308028
244.4	Hypothyroidism NOS	529	Diseases and other conditions of the tongue	synergistic	0.002597
244.4	Hypothyroidism NOS	530	Diseases of esophagus	antagonistic	-0.117917
244.4	Hypothyroidism NOS	530.1	Esophagitis, GERD and related diseases	antagonistic	-0.10828
244.4	Hypothyroidism NOS	530.11	GERD	antagonistic	-0.00120692
244.4	Hypothyroidism NOS	530.12	Ulcer of esophagus	antagonistic	-0.00155224
244.4	Hypothyroidism NOS	530.14	Reflux esophagitis	antagonistic	-0.0145683
244.4	Hypothyroidism NOS	530.2	Esophageal bleeding (varices/hemorrhage)	antagonistic	-0.0258416
244.4	Hypothyroidism NOS	530.9	Heartburn	antagonistic	-0.0053308
244.4	Hypothyroidism NOS	531	Peptic ulcer (excl. esophageal)	antagonistic	-0.00125409
244.4	Hypothyroidism NOS	535	Gastritis and duodenitis	synergistic	0.0970183
244.4	Hypothyroidism NOS	535.6	Duodenitis	synergistic	0.00169036
244.4	Hypothyroidism NOS	535.8	Other specified gastritis	antagonistic	-0.00241493
244.4	Hypothyroidism NOS	537	Other disorders of stomach and duodenum	synergistic	0.00274142
244.4	Hypothyroidism NOS	540.11	Acute appendicitis	synergistic	0.0017646
244.4	Hypothyroidism NOS	550	Abdominal hernia	antagonistic	-0.21658
244.4	Hypothyroidism NOS	550.1	Inguinal hernia	antagonistic	-0.174746
244.4	Hypothyroidism NOS	550.2	Diaphragmatic hernia	antagonistic	-0.117074
244.4	Hypothyroidism NOS	550.5	Ventral hernia	synergistic	0.00113193
244.4	Hypothyroidism NOS	555	Inflammatory bowel disease and other gastroenteritis and colitis	antagonistic	-0.0968834
244.4	Hypothyroidism NOS	555.1	Regional enteritis	antagonistic	-0.00608181
244.4	Hypothyroidism NOS	555.2	Ulcerative colitis	antagonistic	-0.168494
244.4	Hypothyroidism NOS	556	Ulceration of the lower GI tract	antagonistic	-0.0142375
244.4	Hypothyroidism NOS	557	Intestinal malabsorption (non-celiac)	synergistic	0.403423
244.4	Hypothyroidism NOS	557.1	Celiac disease	synergistic	0.407482
244.4	Hypothyroidism NOS	558	Noninfectious gastroenteritis	synergistic	0.00285228
244.4	Hypothyroidism NOS	559	Ileostomy status	antagonistic	-0.0675689
244.4	Hypothyroidism NOS	560.4	Other intestinal obstruction	antagonistic	-0.00178032
244.4	Hypothyroidism NOS	561	Symptoms involving digestive system	synergistic	0.00362109
244.4	Hypothyroidism NOS	562	Diverticulosis and diverticulitis	synergistic	0.0446153
244.4	Hypothyroidism NOS	562.1	Diverticulosis	synergistic	0.0431671
244.4	Hypothyroidism NOS	563	Constipation	antagonistic	-0.00420385
244.4	Hypothyroidism NOS	564	Functional digestive disorders	synergistic	0.00135568
244.4	Hypothyroidism NOS	564.9	Personal history of diseases of digestive system	synergistic	0.00168251
244.4	Hypothyroidism NOS	565	Anal and rectal conditions	synergistic	0.00588958
244.4	Hypothyroidism NOS	565.1	Anal and rectal polyp	synergistic	0.00403765
244.4	Hypothyroidism NOS	573	Other disorders of liver	synergistic	0.00144281
244.4	Hypothyroidism NOS	574	Cholelithiasis and cholecystitis	synergistic	0.00333347
244.4	Hypothyroidism NOS	574.1	Cholelithiasis	synergistic	0.00310056
244.4	Hypothyroidism NOS	574.12	Cholelithiasis with other cholecystitis	synergistic	0.00280233
244.4	Hypothyroidism NOS	575.7	Other disorders of gallbladder	synergistic	0.0033829
244.4	Hypothyroidism NOS	578.2	Blood in stool	antagonistic	-0.00917602
244.4	Hypothyroidism NOS	580	Nephritis; nephrosis; renal sclerosis	synergistic	0.0862508
244.4	Hypothyroidism NOS	580.1	Glomerulonephritis	synergistic	0.00163081
244.4	Hypothyroidism NOS	586	Other disorders of the kidney and ureters	antagonistic	-0.00232115
244.4	Hypothyroidism NOS	590	Pyelonephritis	synergistic	0.00579078
244.4	Hypothyroidism NOS	591	Urinary tract infection	synergistic	0.00217312
244.4	Hypothyroidism NOS	592	Cystitis and urethritis	antagonistic	-0.000244107
244.4	Hypothyroidism NOS	593	Hematuria	antagonistic	-0.235248
244.4	Hypothyroidism NOS	594	Urinary calculus	antagonistic	-0.0175875
244.4	Hypothyroidism NOS	594.1	Calculus of kidney	antagonistic	-0.0106189
244.4	Hypothyroidism NOS	594.8	Renal colic	antagonistic	-0.00187611
244.4	Hypothyroidism NOS	596	Other disorders of bladder	antagonistic	-0.00550629
244.4	Hypothyroidism NOS	596.1	Bladder neck obstruction	antagonistic	-0.00759946
244.4	Hypothyroidism NOS	596.5	Functional disorders of bladder	antagonistic	-0.00404344
244.4	Hypothyroidism NOS	598	Abnormal findings on examination of urine	antagonistic	-0.0134576
244.4	Hypothyroidism NOS	599	Other symptoms/disorders or the urinary system	antagonistic	-0.056471
244.4	Hypothyroidism NOS	681	Superficial cellulitis and abscess	antagonistic	-0.0112353
244.4	Hypothyroidism NOS	681.3	Cellulitis and abscess of arm/hand	antagonistic	-0.00587752
244.4	Hypothyroidism NOS	686	Other local infections of skin and subcutaneous tissue	synergistic	0.000558644
244.4	Hypothyroidism NOS	686.1	Carbuncle and furuncle	antagonistic	-0.0144992
244.4	Hypothyroidism NOS	687.1	Rash and other nonspecific skin eruption	synergistic	0.0020984
244.4	Hypothyroidism NOS	695	Erythematous conditions	synergistic	0.318423
244.4	Hypothyroidism NOS	696	Psoriasis and related disorders	antagonistic	-0.132572
244.4	Hypothyroidism NOS	696.4	Psoriasis	antagonistic	-0.129148
244.4	Hypothyroidism NOS	696.41	Psoriasis vulgaris	antagonistic	-0.138727
244.4	Hypothyroidism NOS	702	Degenerative skin conditions and other dermatoses	synergistic	0.0200777
244.4	Hypothyroidism NOS	702.1	Actinic keratosis	synergistic	0.0154395
244.4	Hypothyroidism NOS	704	Diseases of hair and hair follicles	antagonistic	-0.00264314
244.4	Hypothyroidism NOS	706	Diseases of sebaceous glands	antagonistic	-0.0675818
244.4	Hypothyroidism NOS	706.2	Sebaceous cyst	antagonistic	-0.058299
244.4	Hypothyroidism NOS	707	Chronic ulcer of skin	synergistic	0.0175062
244.4	Hypothyroidism NOS	709	Diffuse diseases of connective tissue	synergistic	0.350425
244.4	Hypothyroidism NOS	709.7	Unspecified diffuse connective tissue disease	synergistic	0.0591213
244.4	Hypothyroidism NOS	714	Rheumatoid arthritis and other inflammatory polyarthropathies	synergistic	0.3364
244.4	Hypothyroidism NOS	714.1	Rheumatoid arthritis	synergistic	0.336568
244.4	Hypothyroidism NOS	715	Other inflammatory spondylopathies	antagonistic	-0.141279
244.4	Hypothyroidism NOS	716	Other arthropathies	synergistic	0.00811253
244.4	Hypothyroidism NOS	716.2	Unspecified monoarthritis	synergistic	0.00785358
244.4	Hypothyroidism NOS	716.9	Arthropathy NOS	synergistic	0.00676843
244.4	Hypothyroidism NOS	717	Polymyalgia Rheumatica	synergistic	0.18484
244.4	Hypothyroidism NOS	720	Spinal stenosis	antagonistic	-0.00187183
244.4	Hypothyroidism NOS	722	Intervertebral disc disorders	synergistic	0.0131178
244.4	Hypothyroidism NOS	722.6	Degeneration of intervertebral disc	synergistic	0.00168316
244.4	Hypothyroidism NOS	728.7	Fasciitis	synergistic	0.0199588
244.4	Hypothyroidism NOS	728.71	Contracture of palmar fascia [Dupuytren's disease]	synergistic	0.0321246
244.4	Hypothyroidism NOS	729	Other disorders of soft tissues	antagonistic	-0.0123181
244.4	Hypothyroidism NOS	733	Other disorders of bone and cartilage	antagonistic	-0.00263782
244.4	Hypothyroidism NOS	735	Acquired foot deformities	antagonistic	-0.0644551
244.4	Hypothyroidism NOS	735.3	Hallux valgus (Bunion)	antagonistic	-0.190272
[truncated: 16,448 more rows]
