# Supplementary material for: Discovering comorbid diseases using an inter-disease interactivity network based on biobank-scale PheWAS data
Source: Bioinformatics. 2022 Dec 26;39(1):btac822. doi: 10.1093/bioinformatics/btac822 (PMC9825330; doi:10.1093/bioinformatics/btac822)
Supplement: btac822_Supplementary_Data [file btac822_supplementary_data.zip › Supplemenatry_Data S1.xlsx]

## Sheet: Node_Edge_info_signedDDN
Data S2. Description for disease nodes and their associations
				Network compostion		Comorbidity Precition Results
				# of directly connected diseases		Signed DDN				Unsigned DDN
PheCode	Phenotype description	Phenotype category	Connections	w/ synergsitic associaiton	w/ antagonistic associations	Spearman correlation (ρ)	Lower bound	Upper bound	p-value	Spearman correlation (ρ)	Lower bound	Upper bound	p-value
112	Candidiasis	infectious diseases	both (synergistic / antagonistic)	21	9	0.21	0.113	0.304	<0.001	-0.107	-0.205	-0.007	0.036
153	Colorectal cancer	neoplasms	both (synergistic / antagonistic)	25	3	0.149	-0.111	0.39	0.259	0.127	-0.134	0.371	0.339
153.2	Colon cancer	neoplasms	synergistic only	11	0	0.116	0.005	0.224	0.041	-0.077	-0.187	0.034	0.175
153.3	Malignant neoplasm of rectum, rectosigmoid junction, and anus	neoplasms	both (synergistic / antagonistic)	16	2	0.199	0.078	0.314	0.001	-0.088	-0.208	0.035	0.161
158	Neoplasm of unspecified nature of digestive system	neoplasms	both (synergistic / antagonistic)	2	7	0.114	-0.004	0.229	0.059	-0.048	-0.166	0.07	0.423
159	Malignant neoplasm of other and ill-defined sites within the digestive organs and peritoneum	neoplasms	both (synergistic / antagonistic)	35	12	0.16	0.057	0.26	0.003	-0.071	-0.174	0.033	0.183
165	Cancer within the respiratory system	neoplasms	both (synergistic / antagonistic)	29	4	0.287	0.185	0.382	<0.001	-0.038	-0.145	0.069	0.484
165.1	Cancer of bronchus; lung	neoplasms	both (synergistic / antagonistic)	33	14	0.332	0.232	0.424	<0.001	-0.001	-0.109	0.107	0.985
172	Skin cancer	neoplasms	both (synergistic / antagonistic)	62	81	0.151	0.042	0.256	0.007	0.101	-0.009	0.208	0.073
172.2	Other non-epithelial cancer of skin	neoplasms	both (synergistic / antagonistic)	70	71	0.142	0.032	0.249	0.011	0.133	0.023	0.24	0.018
174	Breast cancer	neoplasms	both (synergistic / antagonistic)	28	59	0.167	0.041	0.288	0.01	-0.011	-0.138	0.116	0.862
189	Cancer of urinary organs (incl. kidney and bladder)	neoplasms	both (synergistic / antagonistic)	17	11	0.252	0.152	0.348	<0.001	-0.134	-0.236	-0.03	0.012
189.11	Malignant neoplasm of kidney, except pelvis	neoplasms	both (synergistic / antagonistic)	3	1	0.14	0.024	0.251	0.018	-0.226	-0.333	-0.114	<0.001
189.2	Cancer of bladder	neoplasms	both (synergistic / antagonistic)	22	18	0.179	0.056	0.297	0.005	-0.224	-0.339	-0.103	<0.001
189.21	Malignant neoplasm of bladder	neoplasms	both (synergistic / antagonistic)	12	16	0.244	0.135	0.346	<0.001	-0.162	-0.268	-0.051	0.004
195	Cancer, suspected or other	neoplasms	both (synergistic / antagonistic)	26	2	0.159	0.033	0.281	0.014	-0.098	-0.222	0.029	0.13
195.1	Malignant neoplasm, other	neoplasms	both (synergistic / antagonistic)	27	2	0.247	0.153	0.337	<0.001	0.015	-0.083	0.112	0.764
197	Chemotherapy	neoplasms	both (synergistic / antagonistic)	30	2	0.157	0.06	0.25	0.002	-0.062	-0.159	0.035	0.21
198	Secondary malignant neoplasm	neoplasms	both (synergistic / antagonistic)	11	14	0.079	-0.041	0.197	0.195	-0.245	-0.354	-0.129	<0.001
198.1	Secondary malignancy of lymph nodes	neoplasms	both (synergistic / antagonistic)	3	15	0.096	-0.015	0.205	0.091	-0.193	-0.298	-0.084	0.001
198.2	Secondary malignancy of respiratory organs	neoplasms	both (synergistic / antagonistic)	3	4	0.158	0.045	0.267	0.007	-0.195	-0.302	-0.082	0.001
198.3	Secondary malignant neoplasm of digestive systems	neoplasms	synergistic only	4	0	0.19	0.071	0.304	0.002	-0.182	-0.297	-0.063	0.003
198.4	Secondary malignant neoplasm of liver	neoplasms	synergistic only	1	0	-0.051	-0.166	0.067	0.397	-0.192	-0.302	-0.077	0.001
198.6	Secondary malignancy of bone	neoplasms	both (synergistic / antagonistic)	8	2	0.08	-0.034	0.192	0.166	-0.18	-0.287	-0.067	0.002
199	Neoplasm of uncertain behavior	neoplasms	both (synergistic / antagonistic)	2	1	-0.014	-0.123	0.096	0.808	-0.341	-0.434	-0.24	<0.001
202	Cancer of other lymphoid, histiocytic tissue	neoplasms	both (synergistic / antagonistic)	53	25	0.183	0.08	0.282	0.001	-0.229	-0.326	-0.128	<0.001
202.2	Non-Hodgkins lymphoma	neoplasms	both (synergistic / antagonistic)	61	24	0.185	0.079	0.288	0.001	-0.211	-0.312	-0.106	<0.001
204	Leukemia	neoplasms	both (synergistic / antagonistic)	9	5	-0.035	-0.149	0.08	0.551	-0.283	-0.385	-0.174	<0.001
208	Benign neoplasm of colon	neoplasms	both (synergistic / antagonistic)	68	25	0.081	-0.019	0.179	0.112	0.16	0.062	0.256	0.002
211	Benign neoplasm of other parts of digestive system	neoplasms	both (synergistic / antagonistic)	30	20	-0.218	-0.314	-0.117	<0.001	0.087	-0.017	0.189	0.101
214	Lipoma	neoplasms	both (synergistic / antagonistic)	31	19	0.003	-0.126	0.132	0.959	-0.107	-0.232	0.023	0.106
214.1	Lipoma of skin and subcutaneous tissue	neoplasms	both (synergistic / antagonistic)	28	12	-0.013	-0.143	0.118	0.849	-0.086	-0.214	0.045	0.2
215	Other benign neoplasm of connective and other soft tissue	neoplasms	antagonistic only	0	4	0.088	-0.069	0.241	0.272	-0.257	-0.398	-0.105	0.001
216	Benign neoplasm of skin	neoplasms	both (synergistic / antagonistic)	23	13	0.106	-0.029	0.238	0.124	-0.042	-0.177	0.093	0.54
228	Hemangioma and lymphangioma, any site	neoplasms	both (synergistic / antagonistic)	9	10	0.08	-0.033	0.191	0.163	-0.216	-0.321	-0.106	<0.001
229	Benign neoplasm of unspecified sites	neoplasms	both (synergistic / antagonistic)	13	7	0.09	-0.076	0.251	0.287	-0.089	-0.25	0.077	0.291
241	Nontoxic nodular goiter	endocrine/metabolic	both (synergistic / antagonistic)	8	10	0.242	-0.179	0.588	0.255	-0.185	-0.548	0.236	0.386
242	Thyrotoxicosis with or without goiter	endocrine/metabolic	both (synergistic / antagonistic)	89	58	0.348	0.253	0.436	<0.001	-0.06	-0.162	0.045	0.262
244	Hypothyroidism	endocrine/metabolic	both (synergistic / antagonistic)	125	79	0.313	0.221	0.399	<0.001	0.013	-0.085	0.112	0.792
244.1	Secondary hypothyroidism	endocrine/metabolic	both (synergistic / antagonistic)	58	34	0.221	0.119	0.318	<0.001	-0.152	-0.252	-0.048	0.004
244.4	Hypothyroidism NOS	endocrine/metabolic	both (synergistic / antagonistic)	124	84	0.32	0.229	0.406	<0.001	0.008	-0.09	0.107	0.868
250.1	Type 1 diabetes	endocrine/metabolic	both (synergistic / antagonistic)	97	64	0.289	0.193	0.379	<0.001	0.017	-0.085	0.118	0.748
250.2	Type 2 diabetes	endocrine/metabolic	both (synergistic / antagonistic)	152	39	0.3	0.207	0.387	<0.001	0.012	-0.087	0.111	0.812
250.23	Type 2 diabetes with ophthalmic manifestations	endocrine/metabolic	both (synergistic / antagonistic)	88	35	0.34	0.244	0.429	<0.001	-0.077	-0.18	0.027	0.148
250.7	Diabetic retinopathy	endocrine/metabolic	both (synergistic / antagonistic)	89	38	0.331	0.234	0.422	<0.001	-0.077	-0.181	0.029	0.153
260	Protein-calorie malnutrition	endocrine/metabolic	antagonistic only	0	2	0.027	-0.09	0.144	0.651	-0.218	-0.327	-0.103	<0.001
261	Vitamin deficiency	endocrine/metabolic	both (synergistic / antagonistic)	14	23	0.08	-0.062	0.219	0.271	-0.241	-0.37	-0.103	0.001
272	Disorders of lipoid metabolism	endocrine/metabolic	both (synergistic / antagonistic)	141	57	0.517	0.442	0.584	<0.001	0.069	-0.028	0.165	0.163
272.1	Hyperlipidemia	endocrine/metabolic	both (synergistic / antagonistic)	142	57	0.48	0.399	0.553	<0.001	0.026	-0.074	0.126	0.607
272.11	Hypercholesterolemia	endocrine/metabolic	both (synergistic / antagonistic)	144	59	0.531	0.457	0.597	<0.001	0.07	-0.028	0.166	0.161
274	Gout and other crystal arthropathies	endocrine/metabolic	both (synergistic / antagonistic)	36	12	0.465	0.381	0.541	<0.001	0.111	0.009	0.21	0.033
274.1	Gout	endocrine/metabolic	both (synergistic / antagonistic)	42	13	0.451	0.367	0.528	<0.001	0.083	-0.018	0.183	0.108
275	Disorders of mineral metabolism	endocrine/metabolic	both (synergistic / antagonistic)	53	55	0.274	0.075	0.453	0.008	-0.21	-0.397	-0.007	0.043
275.5	Disorders of calcium__phosphorus metabolism	endocrine/metabolic	synergistic only	9	0	-0.214	-0.311	-0.111	<0.001	-0.173	-0.273	-0.069	0.001
276	Disorders of fluid, electrolyte, and acid-base balance	endocrine/metabolic	synergistic only	10	0	0.216	0.12	0.308	<0.001	-0.006	-0.105	0.092	0.899
276.1	Electrolyte imbalance	endocrine/metabolic	both (synergistic / antagonistic)	6	1	0.031	-0.086	0.147	0.606	-0.124	-0.238	-0.007	0.038
276.12	Hyposmolality and__or hyponatremia	endocrine/metabolic	synergistic only	8	0	0.261	0.163	0.354	<0.001	-0.037	-0.139	0.067	0.488
276.14	Hypopotassemia	endocrine/metabolic	both (synergistic / antagonistic)	1	2	0.142	0.04	0.241	0.007	-0.038	-0.141	0.065	0.465
276.5	Hypovolemia	endocrine/metabolic	both (synergistic / antagonistic)	7	1	0.111	0.01	0.21	0.032	-0.036	-0.137	0.065	0.485
277	Other disorders of metabolism	endocrine/metabolic	both (synergistic / antagonistic)	7	3	-0.183	-0.279	-0.083	<0.001	-0.071	-0.171	0.031	0.174
278	Overweight, obesity and other hyperalimentation	endocrine/metabolic	both (synergistic / antagonistic)	50	11	-0.181	-0.437	0.103	0.209	-0.296	-0.531	-0.019	0.037
278.1	Obesity	endocrine/metabolic	both (synergistic / antagonistic)	51	13	0.311	0.22	0.396	<0.001	0.13	0.033	0.224	0.009
280	Iron deficiency anemias	hematopoietic	both (synergistic / antagonistic)	57	36	0.317	0.224	0.403	<0.001	0.076	-0.024	0.174	0.137
280.1	Iron deficiency anemias, unspecified or not due to blood loss	hematopoietic	both (synergistic / antagonistic)	58	35	0.313	0.22	0.4	<0.001	0.086	-0.013	0.184	0.09
281	Other deficiency anemia	hematopoietic	both (synergistic / antagonistic)	42	25	-0.013	-0.287	0.264	0.929	-0.019	-0.293	0.258	0.896
281.1	Megaloblastic anemia	hematopoietic	both (synergistic / antagonistic)	40	30	0.085	-0.128	0.29	0.435	-0.082	-0.288	0.131	0.449
285	Other anemias	hematopoietic	both (synergistic / antagonistic)	87	42	0.282	0.19	0.369	<0.001	0.001	-0.096	0.098	0.981
287	Purpura and other hemorrhagic conditions	hematopoietic	both (synergistic / antagonistic)	40	38	0.222	0.096	0.341	0.001	-0.207	-0.327	-0.08	0.002
287.3	Thrombocytopenia	hematopoietic	both (synergistic / antagonistic)	36	34	0.233	0.132	0.329	<0.001	-0.203	-0.3	-0.101	<0.001
288	Diseases of white blood cells	hematopoietic	both (synergistic / antagonistic)	31	9	0.127	0.018	0.234	0.023	-0.161	-0.267	-0.052	0.004
289	Other diseases of blood and blood-forming organs	hematopoietic	both (synergistic / antagonistic)	6	10	0.219	0.108	0.325	<0.001	-0.164	-0.273	-0.051	0.005
289.4	Lymphadenitis	hematopoietic	both (synergistic / antagonistic)	9	9	0.142	0.04	0.241	0.007	-0.107	-0.207	-0.005	0.04
290	Delirium dementia and amnestic and other cognitive disorders	mental disorders	both (synergistic / antagonistic)	19	6	0.3	0.2	0.394	<0.001	-0.049	-0.155	0.059	0.374
292	Neurological disorders	mental disorders	both (synergistic / antagonistic)	34	9	0.336	0.236	0.43	<0.001	-0.045	-0.153	0.065	0.427
292.1	Aphasia__speech disturbance	mental disorders	both (synergistic / antagonistic)	3	1	0.343	0.248	0.431	<0.001	-0.004	-0.108	0.099	0.934
292.4	Altered mental status	mental disorders	both (synergistic / antagonistic)	17	2	0.263	0.167	0.355	<0.001	0.021	-0.08	0.122	0.684
293	Symptoms involving head and neck	mental disorders	both (synergistic / antagonistic)	3	2	0.043	-0.081	0.165	0.498	-0.125	-0.244	-0.002	0.047
296	Mood disorders	mental disorders	both (synergistic / antagonistic)	26	8	0.001	-0.141	0.143	0.987	-0.292	-0.417	-0.157	<0.001
296.1	Bipolar	mental disorders	both (synergistic / antagonistic)	10	7	0.062	-0.056	0.179	0.302	-0.269	-0.375	-0.156	<0.001
296.2	Depression	mental disorders	both (synergistic / antagonistic)	23	8	-0.079	-0.203	0.049	0.226	-0.27	-0.384	-0.148	<0.001
300	Anxiety disorders	mental disorders	both (synergistic / antagonistic)	17	13	0.023	-0.098	0.143	0.71	-0.262	-0.371	-0.146	<0.001
300.1	Anxiety disorder	mental disorders	both (synergistic / antagonistic)	18	13	0.089	-0.009	0.185	0.075	-0.122	-0.217	-0.024	0.014
306	Other mental disorder	mental disorders	both (synergistic / antagonistic)	87	7	0.392	0.307	0.47	<0.001	0.127	0.031	0.22	0.01
317	Alcohol-related disorders	mental disorders	both (synergistic / antagonistic)	45	5	0.331	0.233	0.422	<0.001	0.033	-0.073	0.138	0.541
317.1	Alcoholism	mental disorders	both (synergistic / antagonistic)	24	2	0.376	0.288	0.458	<0.001	0.045	-0.054	0.144	0.37
318	Tobacco use disorder	mental disorders	both (synergistic / antagonistic)	82	20	0.396	0.31	0.475	<0.001	0.072	-0.026	0.168	0.149
327	Sleep disorders	neurological	both (synergistic / antagonistic)	14	5	0.051	-0.073	0.172	0.421	-0.305	-0.412	-0.189	<0.001
327.3	Sleep apnea	neurological	both (synergistic / antagonistic)	18	2	0.226	0.128	0.32	<0.001	-0.117	-0.215	-0.016	0.024
331	Other cerebral degenerations	neurological	synergistic only	9	0	0.114	-0.004	0.229	0.058	-0.113	-0.228	0.005	0.061
332	Parkinson's disease	neurological	both (synergistic / antagonistic)	10	30	-0.124	-0.232	-0.013	0.028	-0.191	-0.295	-0.082	0.001
334	Degenerative disease of the spinal cord	neurological	both (synergistic / antagonistic)	2	1	-0.041	-0.145	0.065	0.449	-0.056	-0.161	0.049	0.296
335	Multiple sclerosis	neurological	both (synergistic / antagonistic)	59	83	0.108	-0.033	0.244	0.132	-0.243	-0.37	-0.107	0.001
339	Other headache syndromes	neurological	both (synergistic / antagonistic)	16	3	-0.025	-0.124	0.075	0.63	-0.165	-0.26	-0.066	0.001
340	Migraine	neurological	both (synergistic / antagonistic)	5	5	-0.093	-0.197	0.013	0.087	-0.122	-0.225	-0.016	0.024
342	Hemiplegia	neurological	both (synergistic / antagonistic)	10	4	0.299	0.202	0.39	<0.001	0.037	-0.066	0.139	0.483
345	Epilepsy, recurrent seizures, convulsions	neurological	synergistic only	2	0	0.117	0.016	0.216	0.023	-0.149	-0.246	-0.049	0.004
345.3	Convulsions	neurological	synergistic only	5	0	0.254	0.153	0.35	<0.001	-0.132	-0.234	-0.027	0.014
348	Other conditions of brain	neurological	both (synergistic / antagonistic)	9	8	0.088	-0.056	0.229	0.231	-0.265	-0.394	-0.126	<0.001
350	Abnormal movement	neurological	synergistic only	4	0	-0.145	-0.241	-0.046	0.004	-0.095	-0.193	0.004	0.061
350.2	Abnormality of gait	neurological	both (synergistic / antagonistic)	8	17	-0.141	-0.238	-0.041	0.006	-0.105	-0.203	-0.004	0.041
351	Other peripheral nerve disorders	neurological	both (synergistic / antagonistic)	57	29	0.307	0.211	0.397	<0.001	0.077	-0.025	0.178	0.139
352	Disorders of other cranial nerves	neurological	both (synergistic / antagonistic)	9	5	-0.02	-0.172	0.133	0.797	-0.359	-0.485	-0.218	<0.001
353	Nerve root and plexus disorders	neurological	both (synergistic / antagonistic)	2	3	0.144	0.034	0.251	0.011	-0.056	-0.166	0.056	0.328
357	Inflammatory and toxic neuropathy	neurological	synergistic only	1	0	0.164	0.065	0.259	0.001	-0.008	-0.107	0.092	0.883
361	Retinal detachments and defects	sense organs	both (synergistic / antagonistic)	21	13	0.218	0.041	0.381	0.016	-0.02	-0.197	0.158	0.824
361.1	Retinal detachment with retinal defect	sense organs	both (synergistic / antagonistic)	15	5	0.295	0.106	0.464	0.003	0.075	-0.122	0.266	0.457
362	Other retinal disorders	sense organs	synergistic only	2	0	-0.294	-0.405	-0.175	<0.001	0.001	-0.125	0.126	0.993
362.2	Degeneration of macula and posterior pole of retina	sense organs	both (synergistic / antagonistic)	4	6	-0.313	-0.411	-0.207	<0.001	0.1	-0.013	0.21	0.084
362.29	Macular degeneration (senile) of retina NOS	sense organs	both (synergistic / antagonistic)	2	6	-0.313	-0.411	-0.207	<0.001	0.104	-0.009	0.214	0.072
365	Glaucoma	sense organs	both (synergistic / antagonistic)	37	18	0.353	0.26	0.441	<0.001	-0.05	-0.152	0.053	0.341
365.1	Open-angle glaucoma	sense organs	both (synergistic / antagonistic)	17	5	0.19	0.058	0.315	0.005	-0.142	-0.27	-0.01	0.036
365.11	Primary open angle glaucoma	sense organs	both (synergistic / antagonistic)	26	8	0.205	0.073	0.329	0.003	-0.131	-0.26	0.003	0.055
366	Cataract	sense organs	both (synergistic / antagonistic)	96	35	0.468	0.385	0.543	<0.001	0.071	-0.03	0.17	0.169
366.2	Senile cataract	sense organs	both (synergistic / antagonistic)	40	8	0.429	0.34	0.51	<0.001	0.109	0.005	0.211	0.04
367	Disorders of refraction and accommodation; blindness and low vision	sense organs	synergistic only	4	0	0.041	-0.176	0.254	0.713	-0.227	-0.422	-0.011	0.039
367.1	Myopia	sense organs	synergistic only	8	0	0.197	0.028	0.354	0.023	0.029	-0.141	0.197	0.741
368	Visual disturbances	sense organs	both (synergistic / antagonistic)	19	4	0.186	0.083	0.285	<0.001	-0.157	-0.258	-0.054	0.003
371	Inflammation of the eye	sense organs	both (synergistic / antagonistic)	40	44	-0.153	-0.285	-0.014	0.031	-0.224	-0.351	-0.087	0.001
371.3	Inflammation of eyelids	sense organs	both (synergistic / antagonistic)	40	41	-0.124	-0.266	0.023	0.097	-0.177	-0.316	-0.032	0.017
374	Other disorders of eyelids	sense organs	both (synergistic / antagonistic)	22	5	0.086	-0.03	0.2	0.147	0.054	-0.062	0.17	0.36
374.1	Ectropion or entropion	sense organs	both (synergistic / antagonistic)	4	6	0.151	0.034	0.263	0.012	-0.138	-0.251	-0.021	0.021
374.3	Ptosis of eyelid	sense organs	both (synergistic / antagonistic)	2	2	0.13	0.02	0.236	0.02	-0.064	-0.172	0.046	0.254
375	Disorders of lacrimal system	sense organs	both (synergistic / antagonistic)	14	4	-0.012	-0.13	0.107	0.847	-0.134	-0.248	-0.016	0.027
378	Strabismus and other disorders of binocular eye movements	sense organs	synergistic only	3	0	0.011	-0.189	0.21	0.916	-0.217	-0.399	-0.018	0.033
379	Other disorders of eye	sense organs	both (synergistic / antagonistic)	8	4	0.144	0.006	0.277	0.041	-0.153	-0.285	-0.015	0.031
379.2	Disorders of vitreous body	sense organs	both (synergistic / antagonistic)	17	7	0.261	0.14	0.374	<0.001	-0.076	-0.199	0.049	0.234
379.3	Aphakia and other disorders of lens	sense organs	both (synergistic / antagonistic)	4	12	0.296	0.19	0.395	<0.001	0.016	-0.096	0.128	0.782
380	Disorders of external ear	sense organs	both (synergistic / antagonistic)	3	1	0.03	-0.105	0.163	0.667	-0.062	-0.194	0.073	0.371
381	Otitis media and Eustachian tube disorders	sense organs	both (synergistic / antagonistic)	6	4	-0.14	-0.246	-0.031	0.012	-0.127	-0.234	-0.018	0.023
381.1	Otitis media	sense organs	both (synergistic / antagonistic)	5	4	-0.146	-0.269	-0.018	0.025	-0.111	-0.235	0.018	0.09
384	Other disorders of tympanic membrane	sense organs	both (synergistic / antagonistic)	3	5	-0.07	-0.233	0.096	0.408	-0.181	-0.336	-0.016	0.032
384.4	Perforation of tympanic membrane	sense organs	synergistic only	13	0	0.031	-0.109	0.17	0.664	-0.205	-0.335	-0.067	0.004
386	Vertiginous syndromes and other disorders of vestibular system	sense organs	both (synergistic / antagonistic)	4	4	0.026	-0.14	0.19	0.762	-0.079	-0.24	0.087	0.351
386.9	Dizziness and giddiness (Light-headedness and vertigo)	sense organs	both (synergistic / antagonistic)	27	2	0.473	0.393	0.546	<0.001	0.157	0.06	0.252	0.002
389	Hearing loss	sense organs	synergistic only	5	0	0.304	0.212	0.391	<0.001	-0.014	-0.112	0.084	0.777
394	Rheumatic disease of the heart valves	circulatory system	both (synergistic / antagonistic)	12	3	0.483	0.397	0.561	<0.001	0.114	0.007	0.218	0.037
394.2	Mitral valve disease	circulatory system	both (synergistic / antagonistic)	9	2	0.49	0.408	0.564	<0.001	0.147	0.046	0.246	0.005
394.3	Aortic valve disease	circulatory system	synergistic only	36	0	0.531	0.45	0.603	<0.001	0.249	0.148	0.346	<0.001
394.7	Disease of tricuspid valve	circulatory system	synergistic only	2	0	-0.093	-0.196	0.012	0.084	-0.093	-0.196	0.012	0.084
395	Heart valve disorders	circulatory system	synergistic only	11	0	0.486	0.405	0.56	<0.001	0.129	0.028	0.227	0.013
395.1	Nonrheumatic mitral valve disorders	circulatory system	both (synergistic / antagonistic)	8	3	0.494	0.413	0.568	<0.001	0.154	0.053	0.253	0.003
395.6	Heart valve replaced	circulatory system	both (synergistic / antagonistic)	16	6	0.474	0.388	0.552	<0.001	0.126	0.021	0.229	0.019
396	Abnormal heart sounds	circulatory system	no associations	0	0	0	0	0	N/A	0	0	0	N/A
401.1	Essential hypertension	circulatory system	both (synergistic / antagonistic)	201	50	0.421	0.338	0.497	<0.001	0.064	-0.032	0.159	0.191
401.2	Hypertensive heart and__or renal disease	circulatory system	both (synergistic / antagonistic)	27	4	0.195	0.063	0.32	0.004	-0.247	-0.368	-0.118	<0.001
401.22	Hypertensive chronic kidney disease	circulatory system	synergistic only	8	0	0.262	0.164	0.355	<0.001	-0.021	-0.122	0.082	0.695
402	Elevated blood pressure reading without diagnosis of hypertension	circulatory system	both (synergistic / antagonistic)	8	3	0.316	0.219	0.406	<0.001	0.053	-0.051	0.156	0.316
411.1	Unstable angina (intermediate coronary syndrome)	circulatory system	both (synergistic / antagonistic)	62	26	0.532	0.454	0.601	<0.001	0.184	0.083	0.28	<0.001
411.2	Myocardial infarction	circulatory system	both (synergistic / antagonistic)	92	42	0.513	0.434	0.584	<0.001	0.176	0.076	0.273	0.001
411.3	Angina pectoris	circulatory system	both (synergistic / antagonistic)	97	48	0.496	0.417	0.568	<0.001	0.183	0.085	0.277	<0.001
411.4	Coronary atherosclerosis	circulatory system	both (synergistic / antagonistic)	121	62	0.513	0.434	0.584	<0.001	0.163	0.063	0.26	0.001
411.8	Other chronic ischemic heart disease, unspecified	circulatory system	both (synergistic / antagonistic)	91	33	0.499	0.421	0.569	<0.001	0.205	0.109	0.298	<0.001
411.9	Other acute and subacute forms of ischemic heart disease	circulatory system	both (synergistic / antagonistic)	43	9	0.493	0.406	0.571	<0.001	0.001	-0.108	0.11	0.988
414	Other forms of chronic heart disease	circulatory system	synergistic only	24	0	0.506	0.424	0.579	<0.001	0.164	0.062	0.263	0.002
415	Pulmonary heart disease	circulatory system	both (synergistic / antagonistic)	24	24	0.158	0.057	0.255	0.002	-0.135	-0.233	-0.033	0.009
416	Cardiomegaly	circulatory system	both (synergistic / antagonistic)	7	4	0.436	0.35	0.515	<0.001	-0.076	-0.177	0.027	0.146
418	Nonspecific chest pain	circulatory system	both (synergistic / antagonistic)	80	7	0.474	0.395	0.546	<0.001	0.168	0.072	0.261	0.001
418.1	Precordial pain	circulatory system	both (synergistic / antagonistic)	15	1	0.462	0.378	0.539	<0.001	0.077	-0.025	0.178	0.136
420	Carditis	circulatory system	both (synergistic / antagonistic)	12	2	0.042	-0.208	0.286	0.746	-0.07	-0.312	0.181	0.586
420.2	Pericarditis	circulatory system	both (synergistic / antagonistic)	2	1	0.31	0.209	0.404	<0.001	-0.102	-0.207	0.006	0.065
425	Cardiomyopathy	circulatory system	synergistic only	6	0	0.121	-0.045	0.281	0.153	-0.159	-0.316	0.007	0.06
425.1	Primary__intrinsic cardiomyopathies	circulatory system	both (synergistic / antagonistic)	8	1	0.506	0.417	0.586	<0.001	0.011	-0.103	0.125	0.851
426	Cardiac conduction disorders	circulatory system	synergistic only	45	0	0.436	0.328	0.533	<0.001	0.133	0.007	0.254	0.039
426.2	Atrioventricular [AV] block	circulatory system	both (synergistic / antagonistic)	2	11	0.265	0.118	0.4	0.001	0.011	-0.141	0.162	0.892
426.3	Bundle branch block	circulatory system	both (synergistic / antagonistic)	15	1	0.507	0.411	0.591	<0.001	0.172	0.052	0.286	0.005
426.31	Right bundle branch block	circulatory system	synergistic only	4	0	0.534	0.455	0.605	<0.001	0.2	0.097	0.298	<0.001
426.32	Left bundle branch block	circulatory system	synergistic only	4	0	0.549	0.471	0.618	<0.001	0.232	0.131	0.329	<0.001
426.9	Cardiac pacemaker__device in situ	circulatory system	both (synergistic / antagonistic)	43	1	0.413	0.313	0.503	<0.001	0.191	0.078	0.299	0.001
426.91	Cardiac pacemaker in situ	circulatory system	both (synergistic / antagonistic)	46	2	0.543	0.467	0.612	<0.001	0.239	0.14	0.334	<0.001
427	Cardiac dysrhythmias	circulatory system	both (synergistic / antagonistic)	109	7	0.437	0.354	0.513	<0.001	0.199	0.104	0.291	<0.001
427.1	Paroxysmal tachycardia, unspecified	circulatory system	both (synergistic / antagonistic)	27	7	0.291	0.143	0.426	<0.001	-0.15	-0.298	0.004	0.056
427.11	Paroxysmal supraventricular tachycardia	circulatory system	both (synergistic / antagonistic)	7	3	0.478	0.393	0.556	<0.001	0.056	-0.049	0.161	0.295
427.2	Atrial fibrillation and flutter	circulatory system	both (synergistic / antagonistic)	98	12	0.415	0.33	0.494	<0.001	0.184	0.086	0.278	<0.001
427.3	Other specified cardiac dysrhythmias	circulatory system	both (synergistic / antagonistic)	6	1	0.436	0.35	0.515	<0.001	0.105	0.003	0.205	0.043
427.4	Cardiac arrest and ventricular fibrillation	circulatory system	synergistic only	1	0	0.439	0.347	0.522	<0.001	0.152	0.044	0.256	0.006
427.7	Tachycardia NOS	circulatory system	both (synergistic / antagonistic)	27	4	0.253	0.156	0.346	<0.001	-0.15	-0.247	-0.049	0.004
427.9	Palpitations	circulatory system	synergistic only	18	0	0.457	0.372	0.535	<0.001	0.137	0.035	0.237	0.009
428	Congestive heart failure; nonhypertensive	circulatory system	both (synergistic / antagonistic)	61	11	0.458	0.376	0.534	<0.001	0.16	0.061	0.256	0.002
428.1	Congestive heart failure (CHF) NOS	circulatory system	both (synergistic / antagonistic)	22	3	0.484	0.402	0.558	<0.001	0.167	0.066	0.265	0.001
428.2	Heart failure NOS	circulatory system	both (synergistic / antagonistic)	66	12	0.483	0.402	0.557	<0.001	0.128	0.028	0.226	0.012
430	Intracranial hemorrhage	circulatory system	both (synergistic / antagonistic)	7	9	0.067	-0.087	0.217	0.394	-0.272	-0.407	-0.124	<0.001
433	Cerebrovascular disease	circulatory system	both (synergistic / antagonistic)	61	1	0.454	0.369	0.531	<0.001	0.179	0.078	0.276	0.001
433.1	Occlusion and stenosis of precerebral arteries	circulatory system	both (synergistic / antagonistic)	42	6	0.526	0.441	0.602	<0.001	0.136	0.026	0.243	0.016
433.2	Occlusion of cerebral arteries	circulatory system	synergistic only	30	0	0.428	0.338	0.509	<0.001	0.205	0.102	0.303	<0.001
433.21	Cerebral artery occlusion, with cerebral infarction	circulatory system	both (synergistic / antagonistic)	29	13	0.443	0.353	0.525	<0.001	0.059	-0.048	0.165	0.281
433.3	Cerebral ischemia	circulatory system	both (synergistic / antagonistic)	33	3	0.392	0.301	0.476	<0.001	0.159	0.057	0.258	0.002
433.31	Transient cerebral ischemia	circulatory system	synergistic only	14	0	0.479	0.393	0.556	<0.001	0.19	0.086	0.289	<0.001
433.8	Late effects of cerebrovascular disease	circulatory system	both (synergistic / antagonistic)	8	5	-0.164	-0.263	-0.062	0.002	0.025	-0.078	0.128	0.634
440	Atherosclerosis	circulatory system	both (synergistic / antagonistic)	59	15	0.402	0.294	0.5	<0.001	0.047	-0.076	0.169	0.452
442	Other aneurysm	circulatory system	both (synergistic / antagonistic)	51	15	0.249	0.099	0.387	0.001	-0.073	-0.224	0.082	0.354
442.1	Aortic aneurysm	circulatory system	both (synergistic / antagonistic)	30	14	0.453	0.357	0.539	<0.001	0.035	-0.079	0.149	0.545
443	Peripheral vascular disease	circulatory system	both (synergistic / antagonistic)	84	29	0.488	0.41	0.56	<0.001	0.04	-0.059	0.138	0.427
443.1	Raynaud's syndrome	circulatory system	both (synergistic / antagonistic)	3	2	0.199	0.097	0.296	<0.001	-0.062	-0.165	0.042	0.242
443.9	Peripheral vascular disease, unspecified	circulatory system	both (synergistic / antagonistic)	72	19	0.499	0.42	0.572	<0.001	0.092	-0.01	0.191	0.076
447	Other disorders of arteries and arterioles	circulatory system	both (synergistic / antagonistic)	49	3	0.437	0.34	0.524	<0.001	0.102	-0.011	0.213	0.077
451	Phlebitis and thrombophlebitis	circulatory system	both (synergistic / antagonistic)	35	27	0.136	0.022	0.247	0.02	-0.243	-0.348	-0.132	<0.001
451.2	Phlebitis and thrombophlebitis of lower extremities	circulatory system	both (synergistic / antagonistic)	36	28	0.103	0.002	0.202	0.046	-0.123	-0.221	-0.022	0.017
454	Varicose veins	circulatory system	both (synergistic / antagonistic)	86	82	0.026	-0.097	0.148	0.677	-0.204	-0.318	-0.084	0.001
454.1	Varicose veins of lower extremity	circulatory system	both (synergistic / antagonistic)	82	86	0.095	-0.028	0.215	0.131	-0.055	-0.176	0.069	0.384
455	Hemorrhoids	circulatory system	both (synergistic / antagonistic)	43	52	0.229	0.132	0.322	<0.001	0.042	-0.058	0.142	0.408
458	Hypotension	circulatory system	both (synergistic / antagonistic)	3	1	0.17	0.069	0.267	0.001	-0.256	-0.349	-0.158	<0.001
458.1	Orthostatic hypotension	circulatory system	both (synergistic / antagonistic)	9	1	0.208	0.109	0.303	<0.001	-0.132	-0.231	-0.031	0.01
458.9	Hypotension NOS	circulatory system	synergistic only	7	0	0.211	0.114	0.304	<0.001	-0.124	-0.22	-0.025	0.015
459	Other disorders of circulatory system	circulatory system	both (synergistic / antagonistic)	49	10	0.06	-0.067	0.186	0.353	-0.273	-0.387	-0.152	<0.001
459.9	Circulatory disease NEC	circulatory system	both (synergistic / antagonistic)	56	10	0.331	0.242	0.415	<0.001	0.008	-0.089	0.105	0.871
465	Acute upper respiratory infections of multiple or unspecified sites	respiratory	both (synergistic / antagonistic)	2	1	0.241	0.14	0.336	<0.001	-0.141	-0.242	-0.038	0.008
470	Septal Deviations__Turbinate Hypertrophy	respiratory	both (synergistic / antagonistic)	3	4	0.241	0.118	0.357	<0.001	-0.339	-0.446	-0.221	<0.001
471	Nasal polyps	respiratory	both (synergistic / antagonistic)	72	43	-0.027	-0.164	0.111	0.706	-0.249	-0.374	-0.116	<0.001
473	Diseases of the larynx and vocal cords	respiratory	synergistic only	3	0	0.071	-0.04	0.18	0.21	-0.138	-0.245	-0.028	0.015
473.4	Voice disturbance	respiratory	synergistic only	4	0	0.01	-0.099	0.119	0.855	-0.189	-0.292	-0.082	0.001
474	Acute and chronic tonsillitis	respiratory	both (synergistic / antagonistic)	3	1	0.157	-0.197	0.475	0.382	-0.07	-0.403	0.28	0.701
474.2	Chronic tonsillitis and adenoiditis	respiratory	both (synergistic / antagonistic)	2	4	0.192	0.034	0.34	0.017	-0.286	-0.425	-0.133	<0.001
475	Chronic sinusitis	respiratory	both (synergistic / antagonistic)	38	17	0.059	-0.051	0.169	0.292	-0.216	-0.319	-0.108	<0.001
476	Allergic rhinitis	respiratory	synergistic only	3	0	0.041	-0.083	0.163	0.517	-0.306	-0.413	-0.189	<0.001
477	Epistaxis or throat hemorrhage	respiratory	both (synergistic / antagonistic)	27	47	-0.279	-0.371	-0.182	<0.001	-0.161	-0.259	-0.06	0.002
479	Other upper respiratory disease	respiratory	synergistic only	1	0	-0.093	-0.195	0.01	0.076	-0.229	-0.324	-0.129	<0.001
480	Pneumonia	respiratory	both (synergistic / antagonistic)	19	1	0.383	0.294	0.465	<0.001	0.021	-0.08	0.121	0.683
480.1	Bacterial pneumonia	respiratory	both (synergistic / antagonistic)	22	4	0.246	0.147	0.34	<0.001	0.063	-0.041	0.164	0.234
480.11	Pneumococcal pneumonia	respiratory	both (synergistic / antagonistic)	25	5	0.366	0.277	0.448	<0.001	0.069	-0.031	0.166	0.175
495	Asthma	respiratory	both (synergistic / antagonistic)	133	51	0.289	0.198	0.376	<0.001	-0.017	-0.114	0.08	0.732
496	Chronic airway obstruction	respiratory	both (synergistic / antagonistic)	98	14	0.43	0.346	0.506	<0.001	0.042	-0.056	0.139	0.401
496.1	Emphysema	respiratory	both (synergistic / antagonistic)	33	7	0.426	0.339	0.505	<0.001	0.074	-0.026	0.174	0.148
496.2	Chronic bronchitis	respiratory	both (synergistic / antagonistic)	75	23	0.271	0.162	0.374	<0.001	-0.009	-0.123	0.105	0.877
496.21	Obstructive chronic bronchitis	respiratory	both (synergistic / antagonistic)	78	25	0.359	0.268	0.444	<0.001	-0.044	-0.144	0.057	0.394
496.3	Bronchiectasis	respiratory	both (synergistic / antagonistic)	45	21	0.229	0.131	0.323	<0.001	-0.072	-0.172	0.03	0.166
506	Empyema and pneumothorax	respiratory	both (synergistic / antagonistic)	21	2	0.325	0.223	0.42	<0.001	-0.01	-0.12	0.1	0.861
507	Pleurisy; pleural effusion	respiratory	both (synergistic / antagonistic)	13	3	0.288	0.194	0.377	<0.001	0.054	-0.046	0.153	0.29
508	Pulmonary collapse; interstitial and compensatory emphysema	respiratory	both (synergistic / antagonistic)	1	5	-0.179	-0.275	-0.08	<0.001	-0.154	-0.251	-0.054	0.003
509.1	Respiratory failure	respiratory	both (synergistic / antagonistic)	23	5	0.354	0.26	0.442	<0.001	0.063	-0.041	0.166	0.232
509.2	Respiratory insufficiency	respiratory	both (synergistic / antagonistic)	25	7	0.349	0.255	0.436	<0.001	0.076	-0.028	0.177	0.151
512	Other symptoms of respiratory system	respiratory	synergistic only	8	0	0.233	0.139	0.323	<0.001	-0.084	-0.18	0.013	0.089
512.7	Shortness of breath	respiratory	both (synergistic / antagonistic)	6	2	0.203	0.107	0.296	<0.001	-0.087	-0.184	0.012	0.084
512.8	Cough	respiratory	both (synergistic / antagonistic)	10	3	0.153	0.054	0.249	0.003	-0.081	-0.179	0.019	0.114
514	Abnormal findings examination of lungs	respiratory	both (synergistic / antagonistic)	10	2	0.283	0.187	0.374	<0.001	-0.096	-0.196	0.005	0.063
516	Abnormal sputum	respiratory	synergistic only	5	0	0.095	-0.033	0.221	0.146	-0.229	-0.347	-0.104	<0.001
516.1	Hemoptysis	respiratory	both (synergistic / antagonistic)	7	2	0.313	0.218	0.402	<0.001	-0.106	-0.205	-0.005	0.041
519	Other diseases of respiratory system, not elsewhere classified	respiratory	both (synergistic / antagonistic)	6	2	0.053	-0.077	0.181	0.424	-0.038	-0.166	0.091	0.564
519.8	Other diseases of respiratory system, NEC	respiratory	both (synergistic / antagonistic)	7	2	0.254	0.161	0.343	<0.001	0.018	-0.08	0.114	0.724
520	Disorders of tooth development	digestive	both (synergistic / antagonistic)	2	6	0.067	-0.188	0.313	0.61	-0.33	-0.538	-0.086	0.009
520.2	Disturbances in tooth eruption	digestive	both (synergistic / antagonistic)	4	6	0.081	-0.259	0.403	0.644	-0.266	-0.551	0.074	0.122
521	Diseases of hard tissues of teeth	digestive	both (synergistic / antagonistic)	3	1	0.145	-0.099	0.372	0.242	-0.225	-0.441	0.016	0.067
521.1	Dental caries	digestive	both (synergistic / antagonistic)	2	2	0.213	0.107	0.315	<0.001	-0.095	-0.202	0.014	0.089
522	Diseases of pulp and periapical tissues	digestive	synergistic only	2	0	-0.206	-0.439	0.053	0.117	-0.271	-0.493	-0.016	0.038
522.5	Periapical abscess	digestive	synergistic only	4	0	0.037	-0.083	0.156	0.547	-0.205	-0.317	-0.088	0.001
523	Gingival and periodontal diseases	digestive	synergistic only	7	0	0.08	-0.045	0.202	0.209	-0.384	-0.485	-0.273	<0.001
523.3	Periodontitis (acute or chronic)	digestive	both (synergistic / antagonistic)	2	2	-0.004	-0.288	0.28	0.977	-0.444	-0.647	-0.183	0.002
525	Other diseases of the teeth and supporting structures	digestive	both (synergistic / antagonistic)	1	1	-0.181	-0.284	-0.074	0.001	-0.079	-0.186	0.03	0.154
528	Diseases of the oral soft tissues, excluding lesions specific for gingiva and tongue	digestive	synergistic only	1	0	0.032	-0.085	0.149	0.589	-0.249	-0.356	-0.136	<0.001
529	Diseases and other conditions of the tongue	digestive	synergistic only	6	0	0.096	-0.029	0.219	0.133	-0.344	-0.449	-0.228	<0.001
530	Diseases of esophagus	digestive	both (synergistic / antagonistic)	75	35	-0.039	-0.158	0.081	0.525	-0.157	-0.272	-0.038	0.01
530.1	Esophagitis, GERD and related diseases	digestive	both (synergistic / antagonistic)	57	37	-0.171	-0.266	-0.072	0.001	-0.004	-0.104	0.096	0.933
530.11	GERD	digestive	both (synergistic / antagonistic)	24	6	-0.024	-0.121	0.074	0.631	-0.012	-0.109	0.085	0.807
530.12	Ulcer of esophagus	digestive	both (synergistic / antagonistic)	20	3	-0.013	-0.116	0.09	0.802	-0.038	-0.14	0.066	0.474
530.14	Reflux esophagitis	digestive	both (synergistic / antagonistic)	26	22	-0.127	-0.225	-0.026	0.014	0.063	-0.038	0.163	0.223
530.2	Esophageal bleeding (varices__hemorrhage)	digestive	both (synergistic / antagonistic)	6	7	-0.173	-0.273	-0.069	0.001	-0.066	-0.17	0.039	0.216
530.3	Stricture and stenosis of esophagus	digestive	no associations	0	0	0	0	0	N/A	0	0	0	N/A
530.9	Heartburn	digestive	both (synergistic / antagonistic)	11	11	0.239	0.13	0.343	<0.001	-0.073	-0.184	0.04	0.207
531	Peptic ulcer (excl. esophageal)	digestive	both (synergistic / antagonistic)	32	8	0.019	-0.081	0.118	0.715	0.043	-0.056	0.142	0.394
531.2	Gastric ulcer	digestive	both (synergistic / antagonistic)	6	4	0.048	-0.054	0.148	0.355	0.01	-0.091	0.111	0.847
531.3	Duodenal ulcer	digestive	both (synergistic / antagonistic)	19	11	-0.023	-0.127	0.082	0.669	0.029	-0.076	0.132	0.592
532	Dysphagia	digestive	both (synergistic / antagonistic)	3	3	0.096	-0.004	0.194	0.059	-0.212	-0.305	-0.115	<0.001
535	Gastritis and duodenitis	digestive	both (synergistic / antagonistic)	64	29	0.26	0.166	0.349	<0.001	0.114	0.016	0.209	0.023
535.1	Acute gastritis	digestive	both (synergistic / antagonistic)	1	3	0.173	0.064	0.279	0.002	-0.034	-0.144	0.077	0.545
535.6	Duodenitis	digestive	both (synergistic / antagonistic)	58	24	0.227	0.128	0.322	<0.001	0.1	-0.002	0.2	0.055
535.8	Other specified gastritis	digestive	both (synergistic / antagonistic)	12	4	0.077	-0.023	0.176	0.132	0.047	-0.053	0.146	0.358
537	Other disorders of stomach and duodenum	digestive	both (synergistic / antagonistic)	23	8	0.219	0.119	0.315	<0.001	0.051	-0.052	0.152	0.335
540	Appendiceal conditions	digestive	both (synergistic / antagonistic)	23	10	0.012	-0.144	0.167	0.885	-0.171	-0.318	-0.016	0.031
540.1	Appendicitis	digestive	both (synergistic / antagonistic)	23	6	0.135	-0.078	0.336	0.212	-0.239	-0.428	-0.03	0.026
540.11	Acute appendicitis	digestive	both (synergistic / antagonistic)	29	12	-0.159	-0.337	0.03	0.098	-0.294	-0.457	-0.112	0.002
550	Abdominal hernia	digestive	both (synergistic / antagonistic)	52	55	-0.021	-0.122	0.08	0.679	-0.062	-0.162	0.039	0.229
550.1	Inguinal hernia	digestive	both (synergistic / antagonistic)	61	80	-0.094	-0.207	0.022	0.111	0.073	-0.043	0.186	0.217
550.2	Diaphragmatic hernia	digestive	both (synergistic / antagonistic)	71	54	-0.138	-0.232	-0.04	0.006	0.089	-0.008	0.185	0.073
550.4	Umbilical hernia	digestive	both (synergistic / antagonistic)	21	11	0.134	0.029	0.236	0.013	-0.03	-0.135	0.075	0.575
550.5	Ventral hernia	digestive	both (synergistic / antagonistic)	23	4	0.013	-0.088	0.115	0.797	-0.104	-0.203	-0.002	0.045
555	Inflammatory bowel disease and other gastroenteritis and colitis	digestive	both (synergistic / antagonistic)	32	64	-0.09	-0.193	0.014	0.09	0.061	-0.044	0.165	0.252
555.1	Regional enteritis	digestive	both (synergistic / antagonistic)	21	27	-0.028	-0.138	0.083	0.621	0.026	-0.084	0.137	0.64
555.2	Ulcerative colitis	digestive	both (synergistic / antagonistic)	41	67	-0.044	-0.153	0.066	0.429	0.06	-0.05	0.168	0.288
556	Ulceration of the lower GI tract	digestive	both (synergistic / antagonistic)	9	7	-0.07	-0.194	0.055	0.272	-0.102	-0.224	0.024	0.112
557	Intestinal malabsorption (non-celiac)	digestive	both (synergistic / antagonistic)	105	99	0.062	-0.057	0.179	0.305	-0.093	-0.209	0.025	0.123
557.1	Celiac disease	digestive	both (synergistic / antagonistic)	109	98	0.167	0.05	0.28	0.005	0.01	-0.108	0.129	0.866
558	Noninfectious gastroenteritis	digestive	both (synergistic / antagonistic)	39	7	0.014	-0.084	0.112	0.778	-0.003	-0.101	0.095	0.948
559	Ileostomy status	digestive	both (synergistic / antagonistic)	31	39	0.052	-0.054	0.157	0.336	-0.094	-0.197	0.012	0.082
560.4	Other intestinal obstruction	digestive	both (synergistic / antagonistic)	7	7	0.063	-0.039	0.163	0.227	-0.056	-0.157	0.046	0.278
561	Symptoms involving digestive system	digestive	both (synergistic / antagonistic)	24	6	0.024	-0.076	0.122	0.643	-0.028	-0.127	0.071	0.577
561.2	Flatulence	digestive	synergistic only	2	0	-0.002	-0.108	0.103	0.965	-0.164	-0.265	-0.059	0.002
562	Diverticulosis and diverticulitis	digestive	both (synergistic / antagonistic)	102	35	0.233	0.138	0.324	<0.001	0.145	0.047	0.24	0.004
562.1	Diverticulosis	digestive	both (synergistic / antagonistic)	103	35	0.233	0.138	0.324	<0.001	0.144	0.046	0.239	0.004
563	Constipation	digestive	both (synergistic / antagonistic)	14	7	0.175	0.079	0.268	<0.001	-0.119	-0.214	-0.023	0.016
564	Functional digestive disorders	digestive	both (synergistic / antagonistic)	26	16	0.199	0.091	0.302	<0.001	-0.176	-0.28	-0.067	0.002
564.1	Irritable Bowel Syndrome	digestive	both (synergistic / antagonistic)	12	3	0.136	0.035	0.234	0.009	-0.089	-0.189	0.013	0.087
564.8	Abnormal findings on exam of gastrointestinal tract__ abdominal area	digestive	synergistic only	3	0	-0.07	-0.175	0.036	0.196	-0.13	-0.233	-0.024	0.016
564.9	Personal history of diseases of digestive system	digestive	both (synergistic / antagonistic)	28	18	0.056	-0.041	0.153	0.258	0.032	-0.066	0.129	0.525
565	Anal and rectal conditions	digestive	both (synergistic / antagonistic)	34	27	0.178	0.077	0.274	0.001	0.069	-0.033	0.169	0.185
565.1	Anal and rectal polyp	digestive	both (synergistic / antagonistic)	44	29	0.038	-0.066	0.141	0.477	0.177	0.075	0.276	0.001
568	Other disorders of peritoneum	digestive	both (synergistic / antagonistic)	14	2	0.078	-0.046	0.199	0.217	-0.217	-0.331	-0.096	0.001
568.1	Peritoneal adhesions (postoperative) (postinfection)	digestive	both (synergistic / antagonistic)	26	5	0.117	0.013	0.218	0.028	0.073	-0.031	0.176	0.166
569	Other disorders of intestine	digestive	both (synergistic / antagonistic)	18	1	0.049	-0.051	0.148	0.335	0.038	-0.062	0.138	0.452
571	Chronic liver disease and cirrhosis	digestive	both (synergistic / antagonistic)	16	18	-0.201	-0.297	-0.102	<0.001	0.072	-0.03	0.172	0.165
571.5	Other chronic nonalcoholic liver disease	digestive	both (synergistic / antagonistic)	26	4	-0.138	-0.237	-0.035	0.009	0.091	-0.013	0.192	0.085
572	Ascites (non malignant)	digestive	both (synergistic / antagonistic)	10	3	-0.036	-0.144	0.073	0.513	-0.05	-0.158	0.059	0.366
573	Other disorders of liver	digestive	both (synergistic / antagonistic)	37	7	-0.003	-0.107	0.101	0.96	0.006	-0.098	0.11	0.912
573.7	Abnormal results of function study of liver	digestive	both (synergistic / antagonistic)	20	1	-0.111	-0.21	-0.01	0.031	0.042	-0.059	0.143	0.416
574	Cholelithiasis and cholecystitis	digestive	both (synergistic / antagonistic)	74	38	0.011	-0.09	0.111	0.835	0.141	0.041	0.238	0.006
574.1	Cholelithiasis	digestive	both (synergistic / antagonistic)	63	38	-0.01	-0.111	0.091	0.842	0.111	0.011	0.21	0.03
574.11	Cholelithiasis with acute cholecystitis	digestive	both (synergistic / antagonistic)	24	15	0.059	-0.057	0.174	0.316	0.123	0.008	0.236	0.037
574.12	Cholelithiasis with other cholecystitis	digestive	both (synergistic / antagonistic)	34	23	0.097	-0.012	0.203	0.081	0.197	0.09	0.299	<0.001
574.2	Calculus of bile duct	digestive	both (synergistic / antagonistic)	22	11	-0.058	-0.165	0.05	0.291	0.092	-0.016	0.198	0.093
574.3	Cholecystitis without cholelithiasis	digestive	both (synergistic / antagonistic)	22	8	0.117	0.011	0.221	0.031	0.036	-0.071	0.142	0.513
575	Other biliary tract disease	digestive	both (synergistic / antagonistic)	30	9	0.077	-0.026	0.179	0.144	0.061	-0.042	0.163	0.247
575.7	Other disorders of gallbladder	digestive	both (synergistic / antagonistic)	29	9	0.154	0.037	0.266	0.01	0.017	-0.101	0.134	0.78
575.8	Other disorders of biliary tract	digestive	both (synergistic / antagonistic)	14	5	0.046	-0.063	0.153	0.409	0.014	-0.094	0.121	0.804
577	Diseases of pancreas	digestive	both (synergistic / antagonistic)	16	6	-0.03	-0.14	0.081	0.601	-0.009	-0.119	0.102	0.879
577.1	Acute pancreatitis	digestive	both (synergistic / antagonistic)	16	4	-0.001	-0.111	0.109	0.987	0.044	-0.066	0.153	0.437
578.1	Hematemesis	digestive	both (synergistic / antagonistic)	2	1	0.189	0.087	0.287	<0.001	-0.045	-0.148	0.059	0.393
578.2	Blood in stool	digestive	both (synergistic / antagonistic)	14	11	-0.036	-0.138	0.067	0.496	-0.097	-0.198	0.005	0.064
578.9	Hemorrhage of gastrointestinal tract	digestive	synergistic only	3	0	0.166	0.066	0.263	0.001	0.007	-0.094	0.108	0.89
579	Other symptoms involving abdomen and pelvis	digestive	synergistic only	11	0	-0.245	-0.349	-0.135	<0.001	-0.292	-0.392	-0.184	<0.001
579.8	Nonspecific abnormal findings in stool contents	digestive	both (synergistic / antagonistic)	5	2	-0.114	-0.224	-0.002	0.047	-0.03	-0.142	0.083	0.606
580	Nephritis; nephrosis; renal sclerosis	genitourinary	both (synergistic / antagonistic)	43	21	0.278	0.182	0.368	<0.001	-0.052	-0.152	0.049	0.312
580.1	Glomerulonephritis	genitourinary	both (synergistic / antagonistic)	12	12	0.155	0.053	0.253	0.003	-0.1	-0.2	0.002	0.056
585	Renal failure	genitourinary	synergistic only	4	0	0.125	0.027	0.222	0.013	-0.035	-0.133	0.065	0.495
585.1	Acute renal failure	genitourinary	both (synergistic / antagonistic)	10	4	0.179	0.08	0.274	<0.001	-0.051	-0.15	0.05	0.321
585.2	Renal failure NOS	genitourinary	both (synergistic / antagonistic)	2	1	0.326	0.232	0.414	<0.001	0.003	-0.099	0.105	0.949
585.3	Chronic renal failure [CKD]	genitourinary	synergistic only	6	0	-0.078	-0.176	0.021	0.122	-0.023	-0.122	0.077	0.655
586	Other disorders of the kidney and ureters	genitourinary	both (synergistic / antagonistic)	6	6	0.123	0.019	0.224	0.021	-0.067	-0.17	0.038	0.21
586.2	Cyst of kidney, acquired	genitourinary	both (synergistic / antagonistic)	6	3	0.082	-0.023	0.185	0.124	-0.142	-0.243	-0.038	0.007
590	Pyelonephritis	genitourinary	both (synergistic / antagonistic)	14	7	-0.057	-0.16	0.046	0.279	-0.144	-0.244	-0.042	0.006
591	Urinary tract infection	genitourinary	both (synergistic / antagonistic)	9	5	0.028	-0.069	0.125	0.569	-0.063	-0.159	0.034	0.204
592	Cystitis and urethritis	genitourinary	both (synergistic / antagonistic)	15	12	0.102	-0.002	0.205	0.055	-0.022	-0.126	0.083	0.682
592.1	Cystitis	genitourinary	both (synergistic / antagonistic)	4	2	0.091	-0.017	0.197	0.098	-0.112	-0.217	-0.004	0.042
593	Hematuria	genitourinary	both (synergistic / antagonistic)	71	73	0.004	-0.096	0.103	0.944	-0.094	-0.191	0.005	0.064
594	Urinary calculus	genitourinary	both (synergistic / antagonistic)	54	34	0.191	0.065	0.311	0.003	-0.153	-0.276	-0.026	0.018
594.1	Calculus of kidney	genitourinary	both (synergistic / antagonistic)	28	23	0.199	0.095	0.299	<0.001	-0.076	-0.181	0.03	0.161
594.3	Calculus of ureter	genitourinary	both (synergistic / antagonistic)	9	4	0.136	0.018	0.25	0.024	-0.057	-0.174	0.061	0.343
594.8	Renal colic	genitourinary	both (synergistic / antagonistic)	5	8	0.154	0.034	0.27	0.012	-0.096	-0.215	0.025	0.118
595	Hydronephrosis	genitourinary	both (synergistic / antagonistic)	5	1	-0.096	-0.203	0.014	0.087	-0.261	-0.36	-0.156	<0.001
596	Other disorders of bladder	genitourinary	both (synergistic / antagonistic)	23	17	0.11	0.01	0.207	0.032	-0.038	-0.138	0.062	0.455
596.1	Bladder neck obstruction	genitourinary	both (synergistic / antagonistic)	16	17	0.046	-0.067	0.159	0.424	-0.117	-0.227	-0.004	0.043
596.5	Functional disorders of bladder	genitourinary	both (synergistic / antagonistic)	9	15	0.006	-0.099	0.111	0.91	-0.174	-0.274	-0.071	0.001
597	Other disorders of urethra and urinary tract	genitourinary	both (synergistic / antagonistic)	10	2	-0.075	-0.196	0.049	0.234	-0.397	-0.496	-0.288	<0.001
597.1	Urethral stricture (not specified as infectious)	genitourinary	both (synergistic / antagonistic)	8	3	-0.061	-0.164	0.043	0.252	-0.139	-0.239	-0.035	0.009
598	Abnormal findings on examination of urine	genitourinary	both (synergistic / antagonistic)	13	17	0.065	-0.039	0.169	0.221	-0.18	-0.279	-0.077	0.001
599	Other symptoms__disorders or the urinary system	genitourinary	both (synergistic / antagonistic)	34	31	0.105	0.005	0.204	0.039	-0.162	-0.258	-0.063	0.001
599.2	Retention of urine	genitourinary	both (synergistic / antagonistic)	10	2	0.033	-0.066	0.132	0.515	-0.137	-0.233	-0.039	0.007
599.3	Dysuria	genitourinary	synergistic only	2	0	0.005	-0.101	0.11	0.933	-0.192	-0.291	-0.088	<0.001
599.4	Urinary incontinence	genitourinary	both (synergistic / antagonistic)	23	6	0.048	-0.053	0.149	0.349	-0.115	-0.214	-0.015	0.025
599.5	Frequency of urination and polyuria	genitourinary	both (synergistic / antagonistic)	9	6	-0.036	-0.137	0.066	0.488	-0.179	-0.276	-0.079	<0.001
599.9	Other abnormality of urination	genitourinary	both (synergistic / antagonistic)	3	1	-0.022	-0.127	0.084	0.69	-0.08	-0.184	0.026	0.139
611.3	Lump or mass in breast	genitourinary	antagonistic only	0	1	-0.045	-0.181	0.093	0.521	-0.118	-0.252	0.019	0.092
613	Other nonmalignant breast conditions	genitourinary	both (synergistic / antagonistic)	4	3	0.393	0.045	0.656	0.029	-0.083	-0.425	0.279	0.655
681	Superficial cellulitis and abscess	dermatologic	both (synergistic / antagonistic)	30	19	0.014	-0.097	0.126	0.8	-0.169	-0.275	-0.059	0.003
681.3	Cellulitis and abscess of arm__hand	dermatologic	both (synergistic / antagonistic)	34	19	0.109	0.009	0.206	0.032	-0.009	-0.109	0.09	0.855
686	Other local infections of skin and subcutaneous tissue	dermatologic	both (synergistic / antagonistic)	11	3	-0.048	-0.149	0.055	0.361	-0.105	-0.205	-0.003	0.044
686.1	Carbuncle and furuncle	dermatologic	both (synergistic / antagonistic)	14	16	-0.03	-0.136	0.076	0.573	-0.09	-0.193	0.016	0.097
687	Symptoms affecting skin	dermatologic	synergistic only	3	0	-0.036	-0.151	0.081	0.549	-0.19	-0.3	-0.076	0.001
687.1	Rash and other nonspecific skin eruption	dermatologic	both (synergistic / antagonistic)	14	1	0.079	-0.023	0.179	0.129	-0.085	-0.185	0.016	0.1
687.4	Disturbance of skin sensation	dermatologic	both (synergistic / antagonistic)	5	9	-0.009	-0.11	0.092	0.858	-0.196	-0.292	-0.097	<0.001
689	Disorder of skin and subcutaneous tissue NOS	dermatologic	synergistic only	9	0	0.067	-0.036	0.169	0.203	0.073	-0.031	0.175	0.168
695	Erythematous conditions	dermatologic	both (synergistic / antagonistic)	65	41	0.221	0.122	0.316	<0.001	0.022	-0.08	0.124	0.672
696	Psoriasis and related disorders	dermatologic	both (synergistic / antagonistic)	85	68	0.034	-0.068	0.136	0.511	0.01	-0.093	0.112	0.851
696.4	Psoriasis	dermatologic	both (synergistic / antagonistic)	86	69	0.061	-0.042	0.163	0.245	-0.018	-0.121	0.085	0.726
696.41	Psoriasis vulgaris	dermatologic	both (synergistic / antagonistic)	79	70	0.046	-0.058	0.148	0.386	-0.002	-0.106	0.101	0.962
701	Other hypertrophic and atrophic conditions of skin	dermatologic	both (synergistic / antagonistic)	10	1	0.196	0.077	0.31	0.001	0.029	-0.093	0.149	0.646
701.2	Scar conditions and fibrosis of skin	dermatologic	synergistic only	11	0	0.103	-0.011	0.214	0.076	0.045	-0.069	0.158	0.437
702	Degenerative skin conditions and other dermatoses	dermatologic	both (synergistic / antagonistic)	32	24	-0.1	-0.463	0.291	0.619	-0.197	-0.537	0.198	0.326
702.1	Actinic keratosis	dermatologic	both (synergistic / antagonistic)	30	14	0.142	0.027	0.254	0.016	0.06	-0.057	0.174	0.317
702.2	Seborrheic keratosis	dermatologic	both (synergistic / antagonistic)	6	8	0.08	-0.056	0.214	0.248	0.052	-0.085	0.187	0.456
703	Diseases of nail, NOS	dermatologic	both (synergistic / antagonistic)	8	4	0.021	-0.123	0.164	0.777	-0.158	-0.295	-0.014	0.032
704	Diseases of hair and hair follicles	dermatologic	both (synergistic / antagonistic)	16	27	0.247	0.121	0.365	<0.001	-0.062	-0.19	0.069	0.353
706	Diseases of sebaceous glands	dermatologic	both (synergistic / antagonistic)	40	36	0.221	0.108	0.329	<0.001	-0.06	-0.175	0.056	0.31
706.2	Sebaceous cyst	dermatologic	both (synergistic / antagonistic)	37	35	0.219	0.104	0.327	<0.001	-0.062	-0.178	0.056	0.302
707	Chronic ulcer of skin	dermatologic	both (synergistic / antagonistic)	23	11	0.2	0.1	0.296	<0.001	-0.069	-0.17	0.033	0.185
709	Diffuse diseases of connective tissue	dermatologic	both (synergistic / antagonistic)	70	45	0.299	0.203	0.39	<0.001	0.045	-0.058	0.148	0.391
709.7	Unspecified diffuse connective tissue disease	dermatologic	both (synergistic / antagonistic)	45	26	0.294	0.19	0.392	<0.001	0.012	-0.098	0.122	0.833
714	Rheumatoid arthritis and other inflammatory polyarthropathies	musculoskeletal	both (synergistic / antagonistic)	101	39	0.18	0.067	0.289	0.002	0.025	-0.09	0.14	0.668
714.1	Rheumatoid arthritis	musculoskeletal	both (synergistic / antagonistic)	101	40	0.295	0.201	0.384	<0.001	0.031	-0.069	0.131	0.544
715	Other inflammatory spondylopathies	musculoskeletal	both (synergistic / antagonistic)	67	40	0.007	-0.105	0.118	0.908	-0.065	-0.175	0.047	0.255
716	Other arthropathies	musculoskeletal	both (synergistic / antagonistic)	101	18	0.001	-0.146	0.147	0.992	-0.102	-0.245	0.046	0.176
716.2	Unspecified monoarthritis	musculoskeletal	both (synergistic / antagonistic)	52	16	0.341	0.249	0.427	<0.001	0.14	0.041	0.237	0.006
716.9	Arthropathy NOS	musculoskeletal	both (synergistic / antagonistic)	93	11	0.373	0.286	0.454	<0.001	0.133	0.036	0.227	0.008
717	Polymyalgia Rheumatica	musculoskeletal	both (synergistic / antagonistic)	55	25	0.285	0.184	0.379	<0.001	-0.028	-0.134	0.078	0.604
720	Spinal stenosis	musculoskeletal	both (synergistic / antagonistic)	17	6	0.144	0.037	0.248	0.009	0.134	0.026	0.239	0.015
721	Spondylosis and allied disorders	musculoskeletal	both (synergistic / antagonistic)	15	1	0.307	0.211	0.396	<0.001	0.053	-0.049	0.154	0.308
721.1	Spondylosis without myelopathy	musculoskeletal	both (synergistic / antagonistic)	11	2	0.277	0.176	0.373	<0.001	0.043	-0.064	0.148	0.434
722	Intervertebral disc disorders	musculoskeletal	both (synergistic / antagonistic)	48	18	0.322	0.228	0.41	<0.001	0.039	-0.063	0.14	0.453
722.6	Degeneration of intervertebral disc	musculoskeletal	synergistic only	14	0	0.208	0.109	0.303	<0.001	0.006	-0.096	0.107	0.91
722.9	Other and unspecified disc disorder	musculoskeletal	both (synergistic / antagonistic)	7	1	0.254	0.151	0.351	<0.001	0.017	-0.091	0.123	0.763
724	Other and unspecified disorders of back	musculoskeletal	both (synergistic / antagonistic)	6	3	0.154	0.037	0.266	0.01	-0.084	-0.199	0.034	0.163
726	Peripheral enthesopathies and allied syndromes	musculoskeletal	both (synergistic / antagonistic)	28	2	0.303	0.205	0.394	<0.001	0.112	0.008	0.214	0.034
726.1	Enthesopathy	musculoskeletal	both (synergistic / antagonistic)	16	9	0.313	0.215	0.405	<0.001	0.101	-0.005	0.204	0.061
727	Other disorders of synovium, tendon, and bursa	musculoskeletal	both (synergistic / antagonistic)	12	1	0.141	0	0.277	0.05	0.08	-0.062	0.219	0.269
727.1	Synovitis and tenosynovitis	musculoskeletal	both (synergistic / antagonistic)	4	2	0.187	0.07	0.299	0.002	0.107	-0.012	0.223	0.077
727.4	Ganglion and cyst of synovium, tendon, and bursa	musculoskeletal	both (synergistic / antagonistic)	3	1	0.005	-0.143	0.153	0.946	-0.121	-0.264	0.027	0.109
728	Disorders of muscle, ligament, and fascia	musculoskeletal	both (synergistic / antagonistic)	27	20	0.076	-0.072	0.221	0.313	-0.221	-0.357	-0.077	0.003
728.7	Fasciitis	musculoskeletal	both (synergistic / antagonistic)	41	28	0.026	-0.127	0.179	0.736	-0.207	-0.349	-0.056	0.007
728.71	Contracture of palmar fascia [Dupuytren's disease]	musculoskeletal	both (synergistic / antagonistic)	59	37	0.178	0.035	0.314	0.015	-0.086	-0.227	0.059	0.246
729	Other disorders of soft tissues	musculoskeletal	both (synergistic / antagonistic)	33	12	0.222	0.117	0.322	<0.001	-0.024	-0.132	0.084	0.662
729.1	Rheumatism, unspecified and fibrositis	musculoskeletal	synergistic only	6	0	0.019	-0.096	0.133	0.747	-0.083	-0.196	0.031	0.154
733	Other disorders of bone and cartilage	musculoskeletal	both (synergistic / antagonistic)	6	4	0.007	-0.1	0.113	0.903	-0.029	-0.135	0.078	0.595
733.8	Malunion and nonunion of fracture	musculoskeletal	both (synergistic / antagonistic)	1	2	-0.037	-0.206	0.134	0.671	-0.369	-0.507	-0.212	<0.001
735	Acquired foot deformities	musculoskeletal	both (synergistic / antagonistic)	59	42	0.03	-0.13	0.189	0.711	-0.226	-0.372	-0.069	0.005
735.2	Acquired toe deformities	musculoskeletal	both (synergistic / antagonistic)	26	2	-0.051	-0.176	0.075	0.429	0.048	-0.079	0.173	0.459
735.21	Hammer toe (acquired)	musculoskeletal	both (synergistic / antagonistic)	9	14	-0.036	-0.172	0.101	0.603	0.053	-0.084	0.188	0.446
735.23	Hallux rigidus	musculoskeletal	both (synergistic / antagonistic)	8	3	0.175	0.026	0.316	0.021	0.086	-0.064	0.232	0.261
735.3	Hallux valgus (Bunion)	musculoskeletal	both (synergistic / antagonistic)	46	59	-0.012	-0.149	0.125	0.866	-0.016	-0.153	0.121	0.815
736	Other acquired deformities of limbs	musculoskeletal	both (synergistic / antagonistic)	9	3	0.061	-0.07	0.19	0.359	-0.07	-0.199	0.061	0.296
737	Curvature of spine	musculoskeletal	both (synergistic / antagonistic)	5	1	-0.046	-0.223	0.135	0.619	-0.152	-0.322	0.028	0.098
737.3	Kyphoscoliosis and scoliosis	musculoskeletal	synergistic only	3	0	0.09	-0.023	0.201	0.119	-0.001	-0.114	0.112	0.985
738	Other acquired musculoskeletal deformity	musculoskeletal	both (synergistic / antagonistic)	7	1	0.014	-0.131	0.158	0.854	-0.13	-0.269	0.015	0.078
738.4	Acquired spondylolisthesis	musculoskeletal	both (synergistic / antagonistic)	6	2	0.072	-0.051	0.193	0.252	0.016	-0.107	0.139	0.796
740	Osteoarthrosis	musculoskeletal	both (synergistic / antagonistic)	86	21	0.227	0.131	0.319	<0.001	0.15	0.052	0.245	0.003
740.1	Osteoarthritis; localized	musculoskeletal	both (synergistic / antagonistic)	66	21	0.194	0.091	0.293	<0.001	0.125	0.02	0.227	0.019
740.11	Osteoarthrosis, localized, primary	musculoskeletal	both (synergistic / antagonistic)	39	11	0.266	0.166	0.362	<0.001	0.129	0.024	0.232	0.016
740.9	Osteoarthrosis NOS	musculoskeletal	both (synergistic / antagonistic)	55	8	0.233	0.137	0.324	<0.001	0.12	0.021	0.217	0.017
741	Symptoms and disorders of the joints	musculoskeletal	both (synergistic / antagonistic)	27	5	0.006	-0.163	0.175	0.941	-0.227	-0.382	-0.061	0.008
741.4	Joint effusions	musculoskeletal	both (synergistic / antagonistic)	34	8	0.115	-0.011	0.238	0.073	-0.097	-0.22	0.029	0.13
742	Derangement of joint, non-traumatic	musculoskeletal	synergistic only	5	0	0.107	-0.142	0.344	0.4	-0.092	-0.331	0.157	0.468
742.9	Other derangement of joint	musculoskeletal	both (synergistic / antagonistic)	2	2	0.01	-0.127	0.147	0.884	-0.271	-0.394	-0.139	<0.001
743	Osteoporosis, osteopenia and pathological fracture	musculoskeletal	both (synergistic / antagonistic)	60	24	0.208	0.11	0.301	<0.001	-0.08	-0.178	0.02	0.117
743.1	Osteoporosis	musculoskeletal	both (synergistic / antagonistic)	52	32	0.224	0.127	0.316	<0.001	-0.063	-0.161	0.037	0.218
743.11	Osteoporosis NOS	musculoskeletal	both (synergistic / antagonistic)	50	30	0.232	0.135	0.324	<0.001	-0.06	-0.159	0.04	0.239
745	Pain in joint	musculoskeletal	synergistic only	18	0	0.097	-0.01	0.201	0.075	-0.013	-0.119	0.094	0.812
747	Cardiac and circulatory congenital anomalies	congenital anomalies	both (synergistic / antagonistic)	36	3	0.127	-0.072	0.315	0.209	-0.071	-0.263	0.128	0.485
747.1	Cardiac congenital anomalies	congenital anomalies	both (synergistic / antagonistic)	33	2	0.338	0.215	0.451	<0.001	0.074	-0.06	0.205	0.276
747.13	Congenital anomalies of great vessels	congenital anomalies	both (synergistic / antagonistic)	34	3	0.556	0.479	0.625	<0.001	0.29	0.19	0.384	<0.001
751	Genitourinary congenital anomalies	congenital anomalies	no associations	0	0	0	0	0	N/A	0	0	0	N/A
939	Atopic__contact dermatitis due to other or unspecified	dermatologic	both (synergistic / antagonistic)	12	10	-0.054	-0.154	0.046	0.289	-0.082	-0.18	0.019	0.11
